# Supplementary material for: Near-Random Distribution of Chromosome-Derived Circular DNA in the Condensed Genome of Pigeons and the Larger, More Repeat-Rich Human Genome
Source: Genome Biol Evol. 2019 Dec 27;12(2):3762–77. doi: 10.1093/gbe/evz281 (PMC6993614; doi:10.1093/gbe/evz281)
Supplement: evz281_Supplementary_Data [file evz281_supplementary_data.zip]

Archive with 12 entries (12 files):
- Fig S1.eps
- Fig S2.eps
- Fig S3.eps
- Fig S4.eps
- Fig S5.eps
- Fig S6.eps
- Fig S7.eps
- Supplementary figure and table legends.docx
- Table S1.pdf
- Table S2.pdf
- Table S3.pdf
- Table S4.xlsx
