# Supplementary material for: Near-Random Distribution of Chromosome-Derived Circular DNA in the Condensed Genome of Pigeons and the Larger, More Repeat-Rich Human Genome
Source: Genome Biol Evol. 2019 Dec 27;12(2):3762–77. doi: 10.1093/gbe/evz281 (PMC6993614; doi:10.1093/gbe/evz281)
Supplement: evz281_Supplementary_Data [file evz281_supplementary_data.zip › Table S4.xlsx]

## Sheet: Sheet1
gene_name	gene_chromosome	gene_start	gene_end	circles counts	Samples present
ND	C16192856	7	162	1	1
ND	C16286756	49	183	1	1
ND	C16324822	1	240	3	3
ND	scaffold1007	11345	13085	1	1
ND	scaffold1007	20099	20925	2	2
ND	scaffold1007	22443	22616	1	1
ND	scaffold1013	123969	124671	1	1
ND	scaffold1013	130348	131022	1	1
ND	scaffold1013	134979	137018	1	1
ND	scaffold102	2500862	2562737	1	1
ND	scaffold102	7959367	8144704	3	2
ND	scaffold102	9849406	9884080	2	2
ND	scaffold1036	104385	118960	1	1
ND	scaffold1059	347	1104	1	1
ND	scaffold1072	39443	41344	1	1
ND	scaffold1089	64595	122940	1	1
ND	scaffold109	2946186	2946428	1	1
ND	scaffold109	3670789	3670926	1	1
ND	scaffold109	4120603	4137995	1	1
ND	scaffold109	6572104	6573909	2	1
ND	scaffold1102	139195	140187	3	3
ND	scaffold111	1369994	1372020	1	1
ND	scaffold111	1614541	1615222	4	3
ND	scaffold111	847351	848967	1	1
ND	scaffold113	943204	943909	2	2
ND	scaffold114	4081916	4082506	4	4
ND	scaffold1179	13251	15078	2	2
ND	scaffold1183	5196	6019	2	2
ND	scaffold1206	19944	20096	3	3
ND	scaffold121	666458	755252	5	3
ND	scaffold122	1823978	1824100	1	1
ND	scaffold123	10891692	10893320	1	1
ND	scaffold123	11283204	11419913	8	6
ND	scaffold123	11846771	11850504	1	1
ND	scaffold1246	103310	108187	1	1
ND	scaffold1246	13146	13794	2	1
ND	scaffold1246	186169	186630	1	1
ND	scaffold1246	198634	198855	1	1
ND	scaffold1246	204089	204292	1	1
ND	scaffold1246	237422	237706	1	1
ND	scaffold1246	242282	242551	1	1
ND	scaffold1246	5820	9143	1	1
ND	scaffold1272	6031	6755	3	3
ND	scaffold128	1973510	1976360	2	2
ND	scaffold1298	14805	15304	4	4
ND	scaffold1298	2305	3390	1	1
ND	scaffold1298	2908	3306	1	1
ND	scaffold131	681132	697806	1	1
ND	scaffold133	1102567	1102719	1	1
ND	scaffold133	142579	142971	2	2
ND	scaffold133	305707	313008	3	3
ND	scaffold1360	18747	18992	6	5
ND	scaffold138	164416	214329	1	1
ND	scaffold1439	67843	67977	3	3
ND	scaffold1439	944556	946547	7	6
ND	scaffold143	126664	130181	1	1
ND	scaffold143	32152	32382	1	1
ND	scaffold143	33266	33556	1	1
ND	scaffold143	37584	37868	2	2
ND	scaffold143	39590	39874	2	2
ND	scaffold143	41279	41494	1	1
ND	scaffold146	149254	152157	1	1
ND	scaffold146	2228324	2230960	1	1
ND	scaffold146	2228748	2229678	1	1
ND	scaffold1492	14177	14653	1	1
ND	scaffold14	20325	24496	2	2
ND	scaffold14	39771	41321	3	3
ND	scaffold14	876581	878096	1	1
ND	scaffold150	650765	653078	2	2
ND	scaffold1534	105427	114591	1	1
ND	scaffold153	2900838	2944867	2	2
ND	scaffold153	864178	864354	1	1
ND	scaffold153	865120	866533	1	1
ND	scaffold154	662691	662975	15	15
ND	scaffold154	662760	663005	16	16
ND	scaffold154	670639	670902	19	18
ND	scaffold154	670687	670932	19	18
ND	scaffold154	96	2818	1	1
ND	scaffold155	2318433	2323017	1	1
ND	scaffold155	2345412	2350094	1	1
ND	scaffold1560	20549	21418	2	2
ND	scaffold1563	66711	67089	3	3
ND	scaffold156	12636	12935	3	3
ND	scaffold156	18373	18627	1	1
ND	scaffold156	34840	35115	1	1
ND	scaffold156	76496	76783	1	1
ND	scaffold156	85278	85556	2	2
ND	scaffold156	89183	89470	2	2
ND	scaffold156	93321	93512	2	2
ND	scaffold157	286826	288687	2	2
ND	scaffold157	66228	66401	4	4
ND	scaffold157	99389	100186	1	1
ND	scaffold160	811785	811913	1	1
ND	scaffold1617	1037	1474	2	1
ND	scaffold161	1895897	1905097	2	2
ND	scaffold161	2520688	2551486	1	1
ND	scaffold162	399234	399940	2	1
ND	scaffold1650	5831	6211	4	4
ND	scaffold165	133151	139760	2	2
ND	scaffold166	239817	254757	1	1
ND	scaffold1705	5956	17230	1	1
ND	scaffold173	221686	221823	1	1
ND	scaffold173	221761	221973	1	1
ND	scaffold175	21992	26982	1	1
ND	scaffold176	532152	540691	13	7
ND	scaffold1795	39344	40086	1	1
ND	scaffold179	771099	771236	1	1
ND	scaffold17	12010580	12010744	1	1
ND	scaffold17	6463471	6464203	1	1
ND	scaffold180	1183625	1197599	2	1
ND	scaffold180	1888636	1888761	3	3
ND	scaffold1832	3242	3529	1	1
ND	scaffold18	368742	383843	2	1
ND	scaffold18	983582	1045348	3	3
ND	scaffold1911	1445	2789	1	1
ND	scaffold1938	4249	4512	8	6
ND	scaffold194	1257665	1262657	1	1
ND	scaffold194	316392	323552	1	1
ND	scaffold194	376704	376946	1	1
ND	scaffold194	646626	648406	1	1
ND	scaffold195	2564	38518	2	2
ND	scaffold196	754225	754422	1	1
ND	scaffold197	595242	595622	1	1
ND	scaffold1	728409	728786	1	1
ND	scaffold2039	1573	2129	1	1
ND	scaffold203	1325491	1332608	1	1
ND	scaffold209	1024720	1029168	1	1
ND	scaffold209	2585674	2592732	1	1
ND	scaffold20	2122393	2126563	1	1
ND	scaffold20	6497434	6538173	2	1
ND	scaffold215	2073836	2102421	1	1
ND	scaffold2168	7771	8529	7	4
ND	scaffold218	2005980	2006143	1	1
ND	scaffold219	713960	714097	1	1
ND	scaffold226	1116760	1122843	1	1
ND	scaffold226	1797983	1959919	3	3
ND	scaffold226	951571	951966	1	1
ND	scaffold22	2770238	2774811	1	1
ND	scaffold232	3729194	3731970	2	2
ND	scaffold235	1632708	1632863	1	1
ND	scaffold237	1298562	1299038	25	21
ND	scaffold237	1299347	1300123	32	21
ND	scaffold237	1300763	1301560	31	21
ND	scaffold237	5716838	5726021	1	1
ND	scaffold237	6352434	6419999	1	1
ND	scaffold237	854096	906878	4	3
ND	scaffold244	3315474	3316119	3	2
ND	scaffold244	3353128	3355927	1	1
ND	scaffold244	3562639	3571996	1	1
ND	scaffold2451	4109	4531	2	2
ND	scaffold246	1520850	1521722	2	1
ND	scaffold249	567473	592254	1	1
ND	scaffold24	125300	142627	1	1
ND	scaffold258	978780	981007	2	1
ND	scaffold262	3096418	3102732	1	1
ND	scaffold262	3427666	3428065	1	1
ND	scaffold265	1191652	1204677	4	3
ND	scaffold265	1366277	1372569	1	1
ND	scaffold265	2013598	2015804	1	1
ND	scaffold265	2392367	2397949	1	1
ND	scaffold274	1381473	1385761	1	1
ND	scaffold274	2229016	2229617	3	3
ND	scaffold277	2779610	2783127	2	2
ND	scaffold277	487544	500482	1	1
ND	scaffold278	148393	175130	1	1
ND	scaffold27	2880149	2883638	1	1
ND	scaffold281	216749	221502	1	1
ND	scaffold281	437199	438178	2	2
ND	scaffold281	635930	637665	2	2
ND	scaffold281	64985	118554	5	5
ND	scaffold282	1082838	1083311	2	1
ND	scaffold282	1087784	1087903	1	1
ND	scaffold298	29445	29627	1	1
ND	scaffold298	41597	41797	1	1
ND	scaffold298	49470	49658	1	1
ND	scaffold299	2521428	2533012	1	1
ND	scaffold305	3999	4322	2	2
ND	scaffold305	42598	42880	1	1
ND	scaffold305	48504	48803	1	1
ND	scaffold305	71836	72063	1	1
ND	scaffold305	9854	10177	1	1
ND	scaffold306	124032	133229	1	1
ND	scaffold307	1046325	1048785	1	1
ND	scaffold307	1053415	1056625	1	1
ND	scaffold307	1168462	1170196	1	1
ND	scaffold307	171319	178431	3	3
ND	scaffold308	55415	56183	4	4
ND	scaffold3098	2384	2860	2	2
ND	scaffold310	14850	15017	1	1
ND	scaffold310	16484	16597	1	1
ND	scaffold310	21824	22956	1	1
ND	scaffold314	1275706	1296332	1	1
ND	scaffold318	11506	11808	1	1
ND	scaffold318	7857	8162	1	1
ND	scaffold319	214689	248468	1	1
ND	scaffold319	457981	464039	2	2
ND	scaffold319	601084	602011	3	3
ND	scaffold319	655548	656306	1	1
ND	scaffold319	762307	763032	1	1
ND	scaffold319	765981	766431	1	1
ND	scaffold31	4775583	4777280	1	1
ND	scaffold31	4781450	4782123	1	1
ND	scaffold31	5655369	5706227	3	3
ND	scaffold31	8525634	8529967	2	2
ND	scaffold325	1989	2126	1	1
ND	scaffold325	221653	229251	1	1
ND	scaffold325	99561	107235	7	6
ND	scaffold327	290922	380690	4	3
ND	scaffold327	411839	542708	2	2
ND	scaffold32	1811093	1811785	3	3
ND	scaffold32	6370104	6391435	2	2
ND	scaffold331	297405	297848	1	1
ND	scaffold332	177797	194765	1	1
ND	scaffold332	399414	548083	3	3
ND	scaffold335	885481	888721	3	3
ND	scaffold33	339271	339981	4	4
ND	scaffold33	564386	594517	2	1
ND	scaffold3417	6068	6325	1	1
ND	scaffold3430	1239	1715	1	1
ND	scaffold34	13267515	13267750	1	1
ND	scaffold34	17943840	17980831	2	2
ND	scaffold34	1834848	1839631	2	2
ND	scaffold34	18430435	18430614	1	1
ND	scaffold34	21165911	21203143	1	1
ND	scaffold34	21508147	21540935	1	1
ND	scaffold34	7127418	7137461	3	3
ND	scaffold34	7600702	7600994	1	1
ND	scaffold34	7799296	7808414	1	1
ND	scaffold356	20603	37434	1	1
ND	scaffold3570	49665	54343	1	1
ND	scaffold358	94829	94993	1	1
ND	scaffold367	1585436	1601483	1	1
ND	scaffold367	170319	170513	1	1
ND	scaffold36	1450130	1451057	1	1
ND	scaffold36	46476	47993	1	1
ND	scaffold36	601442	602550	2	2
ND	scaffold36	948631	949656	3	3
ND	scaffold36	992570	994334	3	3
ND	scaffold370	134875	180441	3	3
ND	scaffold372	673402	701825	2	2
ND	scaffold373	905074	977437	1	1
ND	scaffold375	1286991	1287740	1	1
ND	scaffold375	232407	241804	2	2
ND	scaffold379	56777	57615	1	1
ND	scaffold379	57694	58539	2	2
ND	scaffold37	962712	962864	1	1
ND	scaffold385	10654	11064	1	1
ND	scaffold385	13997	14407	1	1
ND	scaffold385	838369	842645	1	1
ND	scaffold38	3867367	3867582	1	1
ND	scaffold391	313130	313458	1	1
ND	scaffold391	3573877	3579666	1	1
ND	scaffold391	3648271	3648498	2	2
ND	scaffold391	582297	622192	1	1
ND	scaffold392	762987	795091	1	1
ND	scaffold393	535568	541744	2	2
ND	scaffold39	56945	58603	1	1
ND	scaffold401	14288	14482	1	1
ND	scaffold402	1335389	1335562	1	1
ND	scaffold402	1338146	1338922	1	1
ND	scaffold402	329936	355239	3	3
ND	scaffold402	366011	379242	1	1
ND	scaffold402	743506	750765	2	2
ND	scaffold403	1580770	1582336	1	1
ND	scaffold403	2035644	2036359	1	1
ND	scaffold407	11220	12746	4	3
ND	scaffold407	22759	23196	2	2
ND	scaffold412	993548	993656	1	1
ND	scaffold413	3130429	3130593	1	1
ND	scaffold419	5260562	5275578	3	1
ND	scaffold426	212677	213336	1	1
ND	scaffold426	245646	246215	1	1
ND	scaffold426	251205	251795	1	1
ND	scaffold426	252775	254776	9	9
ND	scaffold426	255484	256116	12	12
ND	scaffold426	601915	610996	1	1
ND	scaffold434	544	981	2	2
ND	scaffold444	793264	833861	2	2
ND	scaffold454	1009227	1009552	2	2
ND	scaffold454	1394162	1398795	1	1
ND	scaffold454	2079056	2097915	2	2
ND	scaffold455	290679	304481	1	1
ND	scaffold458	63157	65963	1	1
ND	scaffold458	68555	68821	1	1
ND	scaffold461	641303	641809	1	1
ND	scaffold470	1507387	1533385	1	1
ND	scaffold47	1742599	1742742	1	1
ND	scaffold481	484838	485109	1	1
ND	scaffold486	1298055	1330083	1	1
ND	scaffold490	2109969	2110999	2	2
ND	scaffold493	1924888	1925019	1	1
ND	scaffold493	1963859	1965419	3	2
ND	scaffold494	4210	7744	4	3
ND	scaffold497	1652059	1652520	1	1
ND	scaffold503	151290	153407	2	2
ND	scaffold503	2651024	2658906	1	1
ND	scaffold504	319456	319629	1	1
ND	scaffold504	468986	474449	1	1
ND	scaffold506	3129779	3129995	1	1
ND	scaffold510	222442	222737	1	1
ND	scaffold510	689879	772417	6	6
ND	scaffold513	97977	110148	2	2
ND	scaffold517	1919503	1919727	2	1
ND	scaffold517	1925052	1925174	1	1
ND	scaffold517	2423325	2425443	1	1
ND	scaffold520	72969	74601	1	1
ND	scaffold520	97095	97235	1	1
ND	scaffold520	97257	97649	1	1
ND	scaffold521	3008	3898	5	5
ND	scaffold52	171837	172345	1	1
ND	scaffold52	209158	209915	1	1
ND	scaffold534	12106	12381	1	1
ND	scaffold534	127215	127484	1	1
ND	scaffold534	14613	14918	4	4
ND	scaffold534	156798	156935	1	1
ND	scaffold534	163202	163339	1	1
ND	scaffold534	19611	19904	4	4
ND	scaffold534	24627	24920	3	3
ND	scaffold534	29406	29698	2	2
ND	scaffold534	33894	34070	3	3
ND	scaffold534	37754	37897	1	1
ND	scaffold534	43194	43499	3	3
ND	scaffold534	47512	47805	1	1
ND	scaffold534	81374	81676	1	1
ND	scaffold539	256408	275189	1	1
ND	scaffold540	374459	426225	1	1
ND	scaffold547	1536	1718	1	1
ND	scaffold547	6464	6652	1	1
ND	scaffold553	1166	1564	1	1
ND	scaffold557	1677559	1685227	1	1
ND	scaffold557	1695931	1739093	4	3
ND	scaffold560	256955	268723	2	2
ND	scaffold560	268757	268957	1	1
ND	scaffold568	217168	231295	2	2
ND	scaffold575	11071	31618	1	1
ND	scaffold578	1281022	1281770	2	2
ND	scaffold578	1288304	1288582	2	2
ND	scaffold583	1724	3345	1	1
ND	scaffold585	389320	389451	5	5
ND	scaffold595	167315	194870	4	3
ND	scaffold59	140021	140182	2	1
ND	scaffold59	1937005	1937157	1	1
ND	scaffold59	335094	335258	1	1
ND	scaffold5	3125951	3126112	1	1
ND	scaffold603	1205430	1359982	1	1
ND	scaffold603	120591	120701	1	1
ND	scaffold603	968425	976259	1	1
ND	scaffold60	2784697	2784966	1	1
ND	scaffold60	3028418	3028567	1	1
ND	scaffold60	419378	434679	2	1
ND	scaffold60	444634	448594	1	1
ND	scaffold610	10576	96502	1	1
ND	scaffold612	846091	848395	3	2
ND	scaffold625	1094820	1101068	1	1
ND	scaffold628	1018872	1028168	1	1
ND	scaffold628	1028133	1028536	1	1
ND	scaffold628	862027	864466	2	2
ND	scaffold634	165083	166203	2	2
ND	scaffold634	74580	80248	1	1
ND	scaffold636	639005	639193	1	1
ND	scaffold638	107711	114151	1	1
ND	scaffold641	27529	28425	2	2
ND	scaffold641	37665	38540	4	4
ND	scaffold641	63223	64521	2	1
ND	scaffold642	1047446	1068222	1	1
ND	scaffold642	1270173	1270446	1	1
ND	scaffold643	235019	239640	2	2
ND	scaffold647	528862	538697	1	1
ND	scaffold660	231924	232466	1	1
ND	scaffold679	160776	161228	2	2
ND	scaffold679	183879	186794	17	15
ND	scaffold679	5228	7418	1	1
ND	scaffold67	2024541	2025096	1	1
ND	scaffold683	226536	226694	1	1
ND	scaffold683	254233	254502	1	1
ND	scaffold683	257491	257772	2	2
ND	scaffold684	161599	161742	2	2
ND	scaffold684	162683	195760	6	5
ND	scaffold686	1384562	1403716	1	1
ND	scaffold68	202232	207779	1	1
ND	scaffold68	211467	213532	1	1
ND	scaffold68	5880435	5881023	2	1
ND	scaffold68	6304970	6351610	1	1
ND	scaffold693	1033094	1040094	5	4
ND	scaffold693	2293352	2298954	1	1
ND	scaffold693	2304961	2306400	1	1
ND	scaffold693	3795335	3835480	1	1
ND	scaffold693	437394	438856	1	1
ND	scaffold693	763315	763617	1	1
ND	scaffold698	1929009	1930504	1	1
ND	scaffold698	2217516	2217860	2	2
ND	scaffold698	3859	13923	3	3
ND	scaffold6	2613391	2852411	1	1
ND	scaffold707	403150	409995	1	1
ND	scaffold724	130504	131927	1	1
ND	scaffold72	1428870	1429469	1	1
ND	scaffold72	2339919	2342260	1	1
ND	scaffold72	87687	110817	4	3
ND	scaffold731	1026	1737	1	1
ND	scaffold73	470891	472404	1	1
ND	scaffold741	47078	47412	1	1
ND	scaffold748	106302	108008	1	1
ND	scaffold748	133316	143381	7	4
ND	scaffold748	142918	143031	4	3
ND	scaffold749	404421	405613	1	1
ND	scaffold753	371847	418076	1	1
ND	scaffold767	430040	449919	2	2
ND	scaffold768	1081070	1081636	3	3
ND	scaffold768	1082716	1083303	1	1
ND	scaffold768	36436	37383	3	3
ND	scaffold768	45641	45838	1	1
ND	scaffold768	789471	790070	2	2
ND	scaffold774	1404117	1452873	2	1
ND	scaffold77	1854645	1855055	1	1
ND	scaffold77	218100	218210	1	1
ND	scaffold77	218109	218852	1	1
ND	scaffold77	975801	977212	1	1
ND	scaffold795	5188	5589	2	2
ND	scaffold799	109427	114726	1	1
ND	scaffold79	14744272	14744670	1	1
ND	scaffold79	14745866	14746186	1	1
ND	scaffold79	14752271	14752651	1	1
ND	scaffold79	14754217	14754522	1	1
ND	scaffold79	14760238	14760618	1	1
ND	scaffold79	14761760	14762080	1	1
ND	scaffold79	14769309	14769740	1	1
ND	scaffold79	14771168	14771488	1	1
ND	scaffold79	15828474	15829012	1	1
ND	scaffold7	10033790	10035269	3	3
ND	scaffold7	10041202	10046091	3	2
ND	scaffold7	9415423	9421410	1	1
ND	scaffold7	9897965	9902563	1	1
ND	scaffold80	3257386	3279749	2	2
ND	scaffold818	79379	83949	1	1
ND	scaffold826	12160	25944	1	1
ND	scaffold835	50154	50887	1	1
ND	scaffold835	882114	904613	6	4
ND	scaffold837	9052	9357	1	1
ND	scaffold842	149	11743	1	1
ND	scaffold84	445154	448215	2	2
ND	scaffold863	1481525	1523654	2	2
ND	scaffold869	289072	289779	1	1
ND	scaffold869	552150	552786	2	1
ND	scaffold869	565571	566865	1	1
ND	scaffold869	586080	588325	1	1
ND	scaffold87	3555439	3558304	1	1
ND	scaffold87	547562	548171	2	2
ND	scaffold87	6247989	6249252	1	1
ND	scaffold87	6289859	6303262	1	1
ND	scaffold883	228697	265663	2	2
ND	scaffold893	657149	662937	1	1
ND	scaffold89	766595	768630	1	1
ND	scaffold903	10302	11063	5	4
ND	scaffold903	11551	12446	4	3
ND	scaffold922	41490	44134	1	1
ND	scaffold937	53	337	1	1
ND	scaffold942	5783903	5786252	1	1
ND	scaffold942	589887	675748	2	1
ND	scaffold94	2002061	2002204	1	1
ND	scaffold94	2581412	2581884	1	1
ND	scaffold94	2612284	2618448	8	6
ND	scaffold94	2832276	2832482	2	2
ND	scaffold958	36062	50639	1	1
ND	scaffold958	439720	457132	1	1
ND	scaffold958	62391	64568	1	1
ND	scaffold964	708127	814983	2	2
ND	scaffold969	11791	12549	20	16
ND	scaffold969	20131	20421	13	13
ND	scaffold969	9960	10826	20	16
ND	scaffold972	6355	6603	5	5
ND	scaffold974	638967	639893	1	1
ND	scaffold97	1703710	1725288	1	1
ND	scaffold97	2467956	2468120	1	1
ND	scaffold97	616068	616228	1	1
A0FJX3_CHICK	scaffold669	1022250	1034375	2	2
A1XF95_CHICK	scaffold262	2362985	2371434	4	3
A1YKW0_CHICK	scaffold121	1001847	1031617	1	1
A2M-2	scaffold402	178963	205841	1	1
A2M-2	scaffold402	221035	245990	1	1
A2ML1	scaffold402	386946	399108	1	1
A7E3L6_CHICK	scaffold506	4276512	4286516	2	2
A7M7B7_CHICK	scaffold372	352712	380203	2	2
A7M7B9_CHICK	scaffold372	343906	349362	2	2
AAK1	scaffold643	191934	218444	1	1
AARS2	scaffold109	3800796	3818766	2	2
AARS	scaffold669	144	14892	9	6
AARSD1	scaffold768	806183	811686	1	1
AATF_CHICK	scaffold130	661031	689525	5	5
ABCA10	scaffold577	1258311	1282817	3	3
ABCA10	scaffold577	1290634	1311598	1	1
ABCA12	scaffold68	5935733	6018867	4	2
ABCA13	scaffold707	450425	571621	1	1
ABCA2	scaffold807	29381	53403	8	7
ABCA3	scaffold209	1226936	1247095	2	1
ABCA4	scaffold33	612080	644974	2	2
ABCB6	scaffold32	1560628	1565940	1	1
ABCB7	scaffold647	997834	1027434	5	4
ABCB9	scaffold20	3795666	3807009	1	1
ABCC10	scaffold109	2869799	2885443	1	1
ABCC1	scaffold111	1903549	1938219	4	2
ABCC2	scaffold262	2087242	2105121	5	4
ABCC4	scaffold183	846054	985869	2	2
ABCC5	scaffold244	3474685	3517434	3	3
ABCD4	scaffold34	18226202	18241193	2	2
ABCF2	scaffold519	13513	22842	6	4
ABCG2	scaffold262	10019	26464	4	3
ABCG2	scaffold28	31342	45824	1	1
ABHD11	scaffold1020	134507	136143	1	1
ABHD2	scaffold150	819135	842876	1	1
ABHD3	scaffold23	216178	239548	7	3
ABHD6	scaffold448	407604	417002	1	1
ABHD8	scaffold194	18593	20681	1	1
ABI3BP	scaffold250	668821	801632	5	3
ABLIM2	scaffold299	2065423	2171148	4	3
ABLIM2	scaffold5	1133262	1232291	1	1
ABLIM3	scaffold395	832062	854217	1	1
ABTB1	scaffold277	588747	609404	3	2
ABTB2	scaffold503	518201	638167	2	2
AC005323.1	scaffold1360	22463	22636	1	1
AC005323.1	scaffold438	148409	148588	1	1
AC005323.1	scaffold972	1765	1938	6	6
AC005756.1	scaffold2459	117575	118030	1	1
AC005756.1	scaffold490	2110487	2110852	2	2
AC005756.1	scaffold661	284451	284886	2	2
AC005756.1	scaffold87	547625	548286	2	2
AC010487.4	scaffold1298	13616	13735	2	2
AC023481.1	scaffold167	1204967	1205170	2	2
AC092143.2	scaffold417	191636	192522	1	1
AC105118.1	scaffold274	1380887	1383359	1	1
AC105118.1	scaffold897	55317	55766	2	2
AC106818.1	scaffold114	2382428	2382820	4	4
AC110280.2	scaffold975	14302	16077	2	2
AC118282.1	scaffold121	1844636	1844797	1	1
AC118282.4	scaffold218	2739066	2739227	1	1
AC131157.4	scaffold417	191555	192653	1	1
ACAD11-1	scaffold204	294020	324183	1	1
ACAD8	scaffold367	1606642	1611064	1	1
ACAN	scaffold150	887256	913593	2	2
ACAP2_CHICK	scaffold560	325084	367976	2	2
ACAT2	scaffold237	411695	419442	1	1
ACBD6	scaffold87	6454926	6532052	2	1
ACCN1	scaffold265	1093729	1113981	1	1
ACCN1	scaffold32	1710282	1710590	1	1
ACCN3	scaffold1398	63208	81558	2	2
ACCN4	scaffold32	1745407	1771997	6	4
ACCS	scaffold56	3917612	3930017	1	1
ACD	scaffold669	30632	35197	2	2
ACER1	scaffold842	155732	164154	1	1
ACE_CHICK	scaffold768	429664	446129	3	3
ACLY	scaffold748	275016	292353	7	3
ACMSD	scaffold327	1018305	1037129	1	1
ACO1	scaffold1439	622354	643159	2	2
ACOT7	scaffold693	4192448	4195845	1	1
ACOX3	scaffold5	1431290	1462787	1	1
ACP2	scaffold34	953029	957805	2	1
ACSF2	scaffold111	1658897	1686730	1	1
ACSF3	scaffold123	6006008	6062069	14	8
ACSL4	scaffold716	1042384	1070752	1	1
ACSS2	scaffold100	2036977	2067496	1	1
ACSS3	scaffold531	299956	384559	1	1
ACTC1	scaffold232	5664960	5666602	1	1
ACTC1	scaffold314	63046	71533	2	1
ACTN2	scaffold34	7023306	7064945	3	3
ACTN2	scaffold516	4696	28206	1	1
ACVR2A	scaffold27	500447	523849	1	1
ACY1	scaffold335	932354	936525	1	1
ADAM12	scaffold153	2335937	2489638	10	10
ADAM12	scaffold203	2385692	2401316	1	1
ADAM22	scaffold169	4159788	4214896	2	2
ADAM22	scaffold318	348420	355166	2	2
ADAM23	scaffold128	645169	716133	1	1
ADAM8	scaffold171	2653280	2660400	1	1
ADAMTS12	scaffold227	803792	976718	1	1
ADAMTS12	scaffold506	3755276	3787993	1	1
ADAMTS13	scaffold642	989348	991082	1	1
ADAMTS19	scaffold891	885948	1050672	2	2
ADAMTS20	scaffold44	1059967	1153818	1	1
ADAMTS20	scaffold481	666096	745011	1	1
ADAMTS2	scaffold240	23553	55369	7	4
ADAMTS2	scaffold28	3118455	3232163	2	2
ADAMTS2	scaffold79	4789705	4964919	4	4
ADAMTS5	scaffold101	7311974	7352058	1	1
ADAMTS6	scaffold215	3793355	3936820	1	1
ADAMTS6	scaffold842	78852	104934	6	6
ADAMTS8	scaffold455	262448	267408	2	2
ADAMTSL1-1	scaffold301	839941	883556	2	1
ADAMTSL1-2	scaffold301	916698	1030103	1	1
ADAMTSL3	scaffold815	7141	154460	3	3
ADAP1	scaffold146	4470000	4513018	2	2
ADAR	scaffold809	18944	29907	1	1
ADARB1	scaffold1208	215261	248567	1	1
ADARB1	scaffold30	920455	1023775	1	1
ADC	scaffold1534	139627	143181	3	3
ADCK1	scaffold34	20023697	20102211	3	3
ADCY1	scaffold403	1418090	1560575	2	2
ADCY2	scaffold361	46608	276404	1	1
ADCY3	scaffold466	530421	547820	1	1
ADCY8	scaffold419	1204267	1329607	1	1
ADCY9	scaffold209	59265	129618	1	1
ADD1	scaffold5	2931855	2962177	1	1
ADD2	scaffold643	63077	67692	1	1
ADHFE1	scaffold195	362009	377092	1	1
ADIPOR1	scaffold454	603892	607338	1	1
ADNP2	scaffold418	16093	27272	1	1
ADORA1	scaffold176	546895	570831	7	5
ADORA1	scaffold454	2855698	2857395	2	2
ADORA2A	scaffold143	600004	608045	1	1
ADPRH	scaffold101	11458925	11467789	1	1
ADPRH	scaffold612	800612	804571	4	4
ADPRHL1	scaffold197	563927	585195	1	1
ADRA1B	scaffold203	863875	908390	1	1
ADRBK1	scaffold503	173351	179506	1	1
ADSS	scaffold232	11409688	11428927	1	1
AFAP1	scaffold5	1005164	1069208	2	2
AFAP1L1	scaffold395	869453	877329	3	3
AFAP1L2	scaffold299	2236444	2262501	1	1
AFAP1L2	scaffold497	281228	281576	1	1
AFF2	scaffold858	19788	246678	1	1
AFF3-1	scaffold160	2238329	2244457	1	1
AFF4	scaffold636	438415	463496	1	1
AGAP1	scaffold68	4605357	4827090	3	3
AGAP3	scaffold519	74282	158101	6	6
AGBL1	scaffold150	1660953	1797535	5	4
AGFG1	scaffold217	378971	412038	1	1
AGGF1	scaffold215	859975	879074	1	1
AGPAT1-2	scaffold281	157708	163336	1	1
AGPAT4	scaffold237	228	25007	1	1
AGPS	scaffold893	37110	77220	1	1
AGR3	scaffold486	2889436	2896057	1	1
AGRIN_CHICK	scaffold693	2182850	2268214	33	12
AHCTF1	scaffold242	147517	182294	1	1
AHCY	scaffold902	120278	150318	2	1
AHCYL1	scaffold121	1392366	1412405	1	1
AHNAK2	scaffold218	4339901	4342736	1	1
AHNAK	scaffold554	12127	18370	5	5
AHNAK	scaffold554	19775	23643	5	5
AHR	scaffold486	2662256	2715754	2	1
AHRR	scaffold332	263215	324558	2	2
AHSA1	scaffold34	19831970	19837685	1	1
AHSG	scaffold244	2964621	2971039	1	1
AICDA	scaffold402	538458	539713	1	1
AIF1L	scaffold642	81983	88063	4	4
AIFM3	scaffold95	2575481	2603335	5	5
AIG1	scaffold237	7788224	7905144	4	3
AIM1-1	scaffold378	2181047	2211268	1	1
AIM1L	scaffold73	818669	824099	1	1
AIRE	scaffold80	3833178	3835620	2	2
AK2	scaffold1534	132407	136269	7	4
AK3	scaffold1159	23165	34461	1	1
AKAP10	scaffold94	4227979	4240894	1	1
AKAP1	scaffold130	1273223	1283479	1	1
AKAP2	scaffold761	230667	251903	1	1
AKAP6	scaffold34	14750937	14976163	3	3
AKAP7	scaffold363	621568	699994	1	1
AKAP8L	scaffold417	85772	97163	1	1
AKR1B10-3	scaffold60	503551	518938	2	2
AKT1	scaffold161	204885	238158	2	2
AL590105.1	scaffold114	4082853	4083301	1	1
AL592188.17	scaffold585	224660	224791	1	1
AL592188.17	scaffold612	296190	296321	1	1
ALDH18A1	scaffold1221	379680	403310	2	2
ALDH1A3	scaffold148	155141	179706	1	1
ALDH1A3	scaffold506	2135254	2159819	2	2
ALDH1A3	scaffold767	153628	182390	2	2
ALDH3A1	scaffold94	4299199	4304227	3	2
ALDH3A1	scaffold94	4307154	4310367	3	2
ALDH5A1	scaffold196	2598474	2606223	2	2
ALDH7A1	scaffold254	1441538	1457256	1	1
ALDH9A1	scaffold7	18118403	18125825	1	1
ALG9	scaffold77	2127124	2142977	7	4
ALK	scaffold730	54737	125833	3	2
ALKBH5	scaffold146	1182071	1195343	7	3
ALKBH8	scaffold59	7549930	7593478	2	2
ALOX5	scaffold18	23755	55431	1	1
ALPI-2	scaffold869	344947	352942	2	2
ALPK1	scaffold942	1690928	1718020	2	2
ALPK2	scaffold1361	30270	38581	1	1
ALS2	scaffold514	371237	398194	3	3
ALS2CR13	scaffold514	691269	706380	2	2
ALS2CR8	scaffold128	156862	178844	1	1
ALX3	scaffold454	863371	864324	1	1
ALX4	scaffold56	4029944	4070302	3	2
AMBP	scaffold735	145413	149971	1	1
AMMECR1L	scaffold412	88528	97625	2	2
AMN1	scaffold60	5527786	5540493	1	1
AMOTL2	scaffold155	1945428	1983913	3	3
AMOTL2	scaffold575	522417	550144	1	1
AMOTL2	scaffold80	2269370	2276011	1	1
AMPD3	scaffold454	784130	788222	1	1
AMPH	scaffold180	1796814	1867387	9	6
ANAPC10	scaffold47	1196991	1228710	1	1
ANAPC5	scaffold20	3544305	3556993	1	1
ANGEL2	scaffold108	865638	878687	1	1
ANGPT1	scaffold271	160739	247919	1	1
ANGPTL3-1	scaffold7	14887381	14895805	1	1
ANGPTL4	scaffold679	70180	76535	1	1
ANGPTL5	scaffold59	9909769	9922101	1	1
ANGPTL7-2	scaffold466	642421	644317	1	1
ANK1	scaffold497	1672027	1694144	2	2
ANK1	scaffold942	1241691	1364882	1	1
ANK3	scaffold24	783302	904828	2	2
ANKDD1B	scaffold215	276553	299524	1	1
ANKH	scaffold562	58308	96261	3	2
ANKIB1	scaffold169	2395878	2453747	1	1
ANKMY2	scaffold486	3024731	3047612	2	2
ANKRD11-1	scaffold123	5982815	5988128	1	1
ANKRD11-2	scaffold123	5973418	5980519	1	1
ANKRD17	scaffold79	13568317	13665169	2	2
ANKRD27	scaffold863	1556246	1586639	1	1
ANKRD28	scaffold128	2300348	2344306	2	2
ANKRD28	scaffold142	1002483	1083282	3	2
ANKRD28	scaffold39	143699	158601	4	4
ANKRD29	scaffold23	935009	958005	1	1
ANKRD2	scaffold262	2414722	2416037	1	1
ANKRD31	scaffold215	48158	74350	2	2
ANKRD54	scaffold974	496590	499818	1	1
ANKRD5	scaffold490	1936815	1948840	2	1
ANKRD6	scaffold99	868596	903705	2	2
ANKRD7	scaffold81	1043030	1062893	2	2
ANKS1A	scaffold799	224338	268269	4	4
ANKS1B	scaffold557	142072	370833	7	3
ANO10	scaffold380	433430	510771	1	1
ANO1	scaffold503	1305651	1347940	1	1
ANO2	scaffold445	2144538	2324114	2	2
ANO4-1	scaffold641	65283	66042	2	1
ANO4-2	scaffold43	643737	742215	2	2
ANO6	scaffold16	12888666	12916103	1	1
ANO9	scaffold426	725851	734584	1	1
ANP32B	scaffold842	137617	141725	3	3
ANUBL1	scaffold18	173574	193689	1	1
ANXA1	scaffold148	44900	55578	1	1
ANXA6	scaffold79	3997561	4008386	8	5
ANXA8L1	scaffold18	307343	320603	1	1
AOAH	scaffold66	154719	222338	1	1
AOF2	scaffold934	61451	81328	1	1
AOX1	scaffold514	93638	131013	1	1
AP005380.2	scaffold1187	84170	84358	1	1
AP2B1	scaffold94	1527207	1596546	2	1
AP2B1	scaffold95	1048712	1070023	6	5
AP3B1	scaffold215	1259969	1385508	1	1
AP3D1	scaffold194	1109131	1133806	2	1
AP4B1	scaffold454	1570934	1577535	2	2
APBA3	scaffold897	263429	267128	1	1
APBB1IP	scaffold814	221798	268535	1	1
APBB2	scaffold38	7081936	7172289	2	2
APEH	scaffold625	1333389	1337191	1	1
APH1A	scaffold319	836772	841058	1	1
APMAP_CHICK	scaffold342	190209	203647	1	1
APOBEC1	scaffold402	550008	551668	1	1
APP	scaffold101	7655243	7835612	2	1
APP	scaffold455	449505	470435	1	1
APPL2	scaffold275	53658	90339	1	1
AQP2	scaffold988	221568	225049	1	1
AQP2	scaffold988	229838	232688	1	1
AQP3	scaffold129	166399	179016	4	2
AQP7	scaffold129	253303	263045	3	1
AQR	scaffold34	11564662	11616167	1	1
ARAP1	scaffold513	182963	198942	2	2
ARAP2	scaffold38	8726726	8860927	2	2
ARAP3	scaffold79	15121656	15141234	3	2
ARC	scaffold452	368627	369811	1	1
ARF1	scaffold121	1941873	1944918	1	1
ARF1	scaffold3625	240	1956	2	2
ARFRP1	scaffold36	1425972	1434876	1	1
ARG2	scaffold34	7740574	7749499	1	1
ARHGAP10	scaffold47	6209	144799	2	1
ARHGAP15	scaffold327	3742760	3900561	4	3
ARHGAP19	scaffold262	2478792	2489694	4	3
ARHGAP21	scaffold74	976896	1043916	1	1
ARHGAP22	scaffold18	747847	873005	3	3
ARHGAP32	scaffold338	49241	151683	9	7
ARHGAP39	scaffold905	65514	119207	4	2
ARHGAP39	scaffold958	233453	257444	8	6
ARHGAP42	scaffold59	10333939	10458299	1	1
ARHGAP44	scaffold1705	47559	56713	2	2
ARHGAP6	scaffold617	184762	244879	1	1
ARHGDIB	scaffold1241	158308	162867	4	4
ARHGEF10	scaffold102	14267828	14350346	2	2
ARHGEF10L	scaffold307	907413	924221	3	3
ARHGEF12	scaffold367	358238	420394	3	2
ARHGEF16	scaffold258	323432	359011	3	3
ARHGEF17	scaffold10	4697163	4737927	2	2
ARHGEF18	scaffold194	751619	767931	1	1
ARHGEF19	scaffold445	1881021	1891042	1	1
ARHGEF37	scaffold395	987492	997490	1	1
ARHGEF3	scaffold121	856410	862507	1	1
ARHGEF3	scaffold362	41033	62485	2	1
ARHGEF4	scaffold412	994976	1097595	3	3
ARHGEF6	scaffold72	3974824	4011816	1	1
ARHGEF7	scaffold464	65987	140752	1	1
ARID1A	scaffold73	640443	671197	1	1
ARID1B	scaffold237	6547180	6644714	3	3
ARID2	scaffold44	1953339	2055374	2	2
ARID3C	scaffold1439	19496	32773	2	2
ARID3C	scaffold282	747939	753242	1	1
ARID5B	scaffold24	1492148	1591005	6	4
ARL10	scaffold79	1146336	1147504	1	1
ARL3	scaffold314	227522	244182	1	1
ARL4C	scaffold725	414163	414738	1	1
ARL5A	scaffold27	1433852	1442995	2	2
ARMC2	scaffold378	3252159	3315593	1	1
ARMC3	scaffold74	358264	406426	1	1
ARMC4	scaffold122	4505459	4591406	3	3
ARMC6	scaffold194	295391	299900	1	1
ARPC1A	scaffold146	1998327	2008459	2	2
ARPC2	scaffold32	1108145	1117986	4	2
ARR3	scaffold375	1303503	1310127	7	7
ARRDC3	scaffold194	723124	726498	1	1
ARRDC4	scaffold136	182759	185459	1	1
ARSD-1	scaffold31	4035157	4048808	2	1
ARSD-2	scaffold31	3989534	4000811	2	2
ARSG	scaffold577	1397081	1414378	1	1
ASB10	scaffold519	39727	47581	1	1
ASB13	scaffold121	885662	893758	1	1
ASB1	scaffold385	158137	165284	2	2
ASB7	scaffold767	51910	69482	4	3
ASCC2	scaffold95	1207923	1232523	1	1
ASCC3	scaffold456	652873	806137	1	1
ASCC3L1	scaffold584	58981	75959	1	1
ASH1L	scaffold1013	182543	211666	8	6
ASIP	scaffold902	156407	159385	1	1
ASL	scaffold94	2132416	2138646	1	1
ASPG	scaffold161	1283431	1323510	2	1
ASPSCR1	scaffold331	809499	839981	1	1
ASS1	scaffold835	915475	937344	3	3
ASTN1	scaffold26	1242875	1508121	25	10
ASTN1	scaffold87	5481421	5538923	4	3
ASXL2_CHICK	scaffold704	223937	254307	3	3
ASXL3	scaffold205	1005734	1103669	1	1
AT2A3_CHICK	scaffold94	286024	310562	2	2
ATAD2B-2	scaffold216	6428366	6447682	1	1
ATAD2B-2	scaffold413	739311	776827	1	1
ATAD3A	scaffold693	2775356	2788269	1	1
ATE1	scaffold153	419023	500435	3	3
ATF1	scaffold310	368218	375815	1	1
ATF2	scaffold893	1042749	1075801	1	1
ATF6	scaffold7	9306794	9378004	6	4
ATF7	scaffold922	29652	39025	3	3
ATG4A	scaffold372	546586	556085	1	1
ATG5	scaffold378	2022368	2097498	1	1
ATG7_CHICK	scaffold88	1560940	1605169	1	1
ATG9A	scaffold32	1570135	1577711	1	1
ATL1	scaffold184	365288	381964	1	1
ATN1	scaffold220	1813177	1821944	1	1
ATP10B	scaffold31	7534337	7647125	1	1
ATP10B	scaffold79	8945404	8996066	1	1
ATP11A	scaffold244	2578765	2608743	1	1
ATP11A	scaffold849	102562	132989	1	1
ATP13A2	scaffold307	1003998	1007277	1	1
ATP13A3	scaffold560	517608	541669	4	3
ATP13A4	scaffold244	3787924	3827541	3	3
ATP1A1	scaffold101	19182457	19201565	2	2
ATP1A1	scaffold364	39289	47911	1	1
ATP1A3-1	scaffold364	46484	46669	1	1
ATP1A3-2	scaffold3464	3370	5590	1	1
ATP2B2	scaffold335	2120281	2284211	2	1
ATP2B4	scaffold454	321355	341469	5	4
ATP2C2	scaffold123	8153124	8173325	2	1
ATP4B	scaffold197	423508	429683	1	1
ATP6AP1	scaffold291	1071701	1116801	1	1
ATP6V0A1	scaffold768	950854	976829	1	1
ATP6V0B	scaffold87	3572217	3574985	1	1
ATP6V0D1	scaffold123	11588788	11621245	2	2
ATP6V1C1	scaffold1	245181	261880	1	1
ATP6V1G1	scaffold26	2252465	2254134	2	2
ATP6V1H	scaffold195	5424332	5454772	1	1
ATP7A	scaffold575	450147	467144	1	1
ATP8A1	scaffold59	3400661	3587232	3	2
ATP8B1	scaffold113	1207946	1224239	3	2
ATP8B2-1	scaffold194	1315160	1328393	1	1
ATPAF2	scaffold146	1246810	1250666	1	1
ATRN	scaffold203	1971503	2103835	5	3
ATRN	scaffold299	1543471	1771174	2	1
ATXN10	scaffold383	913255	1007742	1	1
ATXN7	scaffold481	906408	963165	1	1
ATXN7L3	scaffold1769	208202	211679	1	1
AUH	scaffold93	420736	522331	1	1
AURKA	scaffold1089	239585	241917	1	1
AUTS2	scaffold115	715652	1240507	21	13
AXN1_CHICK	scaffold306	2953259	3019196	7	5
AXUD1	scaffold493	1626138	1629543	1	1
AYTL2	scaffold415	195593	249291	1	1
AZI1	scaffold331	52553	65783	7	4
AZIN1	scaffold1	311449	325284	1	1
B2M	scaffold1563	56652	57337	1	1
B3GALNT2	scaffold232	7837528	7854742	1	1
B3GALTL	scaffold59	1293631	1336358	1	1
B3GNT5	scaffold244	2780804	2781931	1	1
B3GNTL1	scaffold111	4795909	4878624	1	1
B3TZC1_CHICK	scaffold539	14666	86641	6	5
B3TZC1_CHICK	scaffold861	952	20836	1	1
B3Y9I3_CHICK	scaffold123	5733450	5766976	4	4
B4GALNT3	scaffold426	755853	765919	1	1
B4GALNT3	scaffold60	4455341	4470613	2	1
B4GALT2	scaffold87	3563480	3566432	1	1
B4GALT6	scaffold100	937432	945639	7	4
B4ZY91_CHICK	scaffold109	4789608	4846284	3	2
B5AHE5_CHICK	scaffold60	2921592	2967831	1	1
B5FX54_TAEGU	scaffold17	13284140	13284910	1	1
B5FX92_TAEGU	scaffold123	6184394	6186702	1	1
B5FXI1_TAEGU	scaffold596	278443	279379	1	1
B5FXY5_TAEGU	scaffold176	1532704	1538200	6	3
B5FY49_TAEGU	scaffold128	1878947	1886493	1	1
B5FY74_TAEGU	scaffold972	12949	15476	1	1
B5FZ66_TAEGU	scaffold262	3403140	3406409	1	1
B5FZK4_TAEGU	scaffold584	15036	20251	5	3
B5G047_TAEGU	scaffold1439	121962	124247	2	2
B5G102_TAEGU	scaffold1534	145594	145689	1	1
B5G2X4_TAEGU	scaffold79	183091	215346	7	4
B5G2Y0_TAEGU	scaffold209	2505531	2508252	1	1
B5G3G3_TAEGU	scaffold212	106252	107073	1	1
B6UV99_CHICK	scaffold426	111649	125823	1	1
BACH2	scaffold99	664894	708912	2	2
BAI1	scaffold391	260763	265428	1	1
BAI1	scaffold452	33465	196619	7	5
BAI2	scaffold391	246200	246556	1	1
BAIAP2	scaffold331	97753	122108	2	1
BANP	scaffold123	6635192	6696442	1	1
BAT2L	scaffold642	202131	229352	1	1
BAZ2B_CHICK	scaffold27	2979811	3031074	2	2
BBS2	scaffold123	10676400	10694555	1	1
BBS9	scaffold272	21610	178610	2	2
BCAS1	scaffold36	6646153	6679639	4	1
BCAS3	scaffold130	46625	162977	5	5
BCL11B	scaffold161	4535430	4624945	1	1
BCL11B	scaffold274	949261	1003995	7	4
BCL2	scaffold421	370747	462112	1	1
BCL2L14	scaffold445	22057	28905	1	1
BCL6	scaffold698	1798589	1806407	4	3
BCL9L	scaffold77	71909	75229	1	1
BCO2	scaffold77	1354086	1365247	1	1
BCOR	scaffold68	3217616	3256186	7	5
BCORL1	scaffold157	222212	237199	16	10
BCR	scaffold143	709034	803294	6	6
BCR	scaffold94	3737004	3761045	1	1
BEGAIN	scaffold161	3553670	3627341	2	2
BEST1	scaffold503	329696	337017	3	3
BEST1	scaffold87	3032353	3035681	4	4
BFSP1	scaffold178	227672	247701	1	1
BICC1	scaffold24	334913	384572	1	1
BICD1	scaffold60	5688080	5864854	2	2
BICD2	scaffold335	3201902	3289937	3	3
BIN1	scaffold523	134838	228565	4	3
BIRC6	scaffold109	2149369	2317219	3	3
BIRC7	scaffold36	2455324	2461386	1	1
BLCAP	scaffold100	4564954	4565214	4	3
BLZF1	scaffold101	22856949	22861815	1	1
BMF	scaffold34	8344618	8359518	2	2
BMP3	scaffold28	1469614	1478158	1	1
BMP7	scaffold36	5708916	5749500	1	1
BMP7	scaffold565	4367667	4393641	2	1
BMPER	scaffold272	314086	460677	2	2
BMPR1A	scaffold310	200348	204634	3	3
BMPR1A	scaffold3	1242513	1260642	1	1
BMPR2	scaffold514	628030	668938	2	2
BNC2	scaffold120	616309	728374	2	2
BNIP2	scaffold544	245905	252827	3	3
BOC	scaffold101	22407438	22431886	10	5
BOK	scaffold80	1599062	1617354	2	1
BRD1	scaffold13	67925	124129	1	1
BRD1	scaffold277	2548340	2559679	1	1
BRD3	scaffold642	1270645	1285009	1	1
BRD8	scaffold79	755804	780121	3	2
BRD9	scaffold403	2859966	2890880	1	1
BRE	scaffold109	6730880	6876901	2	2
BRF1	scaffold218	3200099	3322254	1	1
BRS3	scaffold72	3903916	3908541	2	2
BRSK2	scaffold16	378422	483544	5	3
BRUNOL4	scaffold129	540573	619148	1	1
BRUNOL4	scaffold609	547660	551458	1	1
BRUNOL5	scaffold544	67376	88606	5	4
BSDC1_CHICK	scaffold391	16303	20874	1	1
BSH_CHICK	scaffold367	1103283	1104799	2	2
BTBD11	scaffold287	602744	677555	1	1
BTBD12	scaffold306	136412	138088	1	1
BTBD19	scaffold87	3000358	3013279	4	4
BTBD2	scaffold194	1168611	1177159	2	2
BTRC	scaffold262	3116807	3202367	1	1
BUB3	scaffold153	1029911	1038077	2	1
BX322613.1	scaffold80	2544476	2544628	2	1
BZW1	scaffold514	136388	143793	2	2
C0L7M6_CHICK	scaffold232	3675174	3681167	1	1
C10orf112-3	scaffold536	1227413	1233437	1	1
C10orf11	scaffold64	3570965	3761496	2	2
C10orf129	scaffold34	18222481	18224807	1	1
C10orf26	scaffold314	308748	322338	2	2
C10orf28	scaffold262	2338575	2343762	2	2
C10orf30	scaffold439	769812	800782	2	2
C10orf32	scaffold314	334482	336827	1	1
C10orf54	scaffold240	602321	605823	7	4
C10orf59	scaffold171	2449476	2519701	3	2
C10orf65	scaffold262	2409749	2412718	2	1
C10orf76	scaffold262	2738415	2858217	4	2
C11orf41	scaffold16	9260580	9327237	1	1
C11orf53	scaffold77	1967235	1968560	1	1
C11orf87	scaffold59	6805801	6806274	1	1
C12orf11	scaffold246	1531960	1551258	1	1
C12orf23	scaffold287	898791	899084	1	1
C12orf34	scaffold20	2003889	2014882	1	1
C12orf41	scaffold310	136562	141974	1	1
C12orf4	scaffold126	720062	737537	1	1
C12orf50	scaffold297	58095	61261	2	2
C12orf53	scaffold220	1606156	1607593	2	2
C12orf55	scaffold557	1334657	1358112	2	2
C12orf59	scaffold822	16888	19730	2	2
C14orf101	scaffold138	303776	321890	1	1
C14orf102	scaffold161	9076888	9106494	1	1
C14orf115	scaffold34	18254034	18256038	1	1
C14orf133	scaffold34	19817847	19831040	3	2
C14orf138	scaffold184	178725	181386	1	1
C14orf143	scaffold161	9311102	9369841	2	2
C14orf147	scaffold258	1856616	1856774	1	1
C14orf149	scaffold218	883218	886763	2	2
C14orf179	scaffold34	18985195	19029298	1	1
C14orf37	scaffold138	927607	998495	2	2
C14orf38	scaffold218	914116	917382	1	1
C14orf39	scaffold218	1305888	1333422	1	1
C14orf50	scaffold218	3149448	3164551	1	1
C14orf73	scaffold161	1984548	1998912	1	1
C14orf80	scaffold7	9667865	9686122	4	2
C14orf83	scaffold34	7602895	7603395	1	1
C15orf15	scaffold624	807260	812301	1	1
C15orf17	scaffold1439	127530	129412	1	1
C15orf27	scaffold1439	889410	947691	11	7
C15orf52	scaffold426	332853	353867	3	3
C16orf11	scaffold209	1120873	1137322	3	2
C16orf13	scaffold209	1215988	1218186	1	1
C16orf45	scaffold306	4214594	4259528	1	1
C16orf48	scaffold669	674526	682706	2	2
C16orf57	scaffold669	900409	904181	1	1
C16orf62	scaffold306	5472923	5522595	1	1
C16orf73	scaffold146	22774	35202	1	1
C17orf101	scaffold111	4473580	4509079	2	2
C17orf39	scaffold146	1238074	1242109	1	1
C17orf62	scaffold111	4524126	4530045	1	1
C17orf76	scaffold143	510845	529835	2	2
C17orf76	scaffold94	2293067	2357272	1	1
C18orf19	scaffold774	7701	11949	1	1
C19orf12	scaffold669	1526744	1528836	1	1
C19orf22	scaffold393	251466	254444	1	1
C1QB	scaffold612	435028	435681	2	2
C1QB	scaffold612	439550	441016	2	2
C1QBP	scaffold94	452588	455961	1	1
C1QL2	scaffold318	479770	484618	1	1
C1QTNF5	scaffold77	1854223	1855034	1	1
C1QTNF8	scaffold331	559996	560686	1	1
C1QTNF8	scaffold974	97122	99251	5	5
C1RL	scaffold220	1895212	1900500	2	1
C1orf114	scaffold101	22848835	22854404	1	1
C1orf116	scaffold454	2108006	2111235	1	1
C1orf130	scaffold749	412284	413186	2	2
C1orf142	scaffold517	985799	1009046	1	1
C1orf145	scaffold450	89462	89677	1	1
C1orf173	scaffold7	17382729	17391768	1	1
C1orf187	scaffold693	514737	519993	2	2
C1orf210	scaffold87	4422689	4424864	1	1
C1orf212	scaffold391	853544	853660	2	1
C1orf21	scaffold243	173636	237863	2	2
C1orf26	scaffold243	399247	423020	2	2
C1orf70	scaffold693	2796597	2798907	2	2
C1orf71	scaffold232	12364919	12396977	2	2
C1orf80	scaffold101	825714	850616	1	1
C1orf84	scaffold87	4295714	4307806	2	2
C1orf85	scaffold972	29094	31592	1	1
C1orf88	scaffold454	204002	206016	1	1
C20orf100	scaffold100	1668695	1717717	4	3
C20orf103	scaffold490	2114877	2122654	1	1
C20orf111	scaffold36	11630	14979	1	1
C20orf112	scaffold36	805162	821104	5	4
C20orf118	scaffold595	632650	634292	1	1
C20orf12	scaffold325	1290824	1312553	2	1
C20orf185	scaffold36	673807	683061	1	1
C20orf194	scaffold203	1789551	1855200	1	1
C20orf196	scaffold135	1006959	1049225	2	2
C20orf26	scaffold628	1545117	1619261	3	1
C20orf27	scaffold741	24592	29397	2	2
C20orf39	scaffold325	821363	886021	3	3
C20orf57	scaffold36	931560	934870	1	1
C20orf74	scaffold34	16338649	16432255	1	1
C20orf74	scaffold628	1450078	1523464	6	6
C21orf29	scaffold80	1760659	1770942	3	2
C21orf45	scaffold101	5424179	5425043	1	1
C21orf63	scaffold101	5295216	5318532	2	1
C21orf70	scaffold1208	128835	173941	5	4
C21orf7	scaffold101	6317357	6344807	1	1
C22orf28	scaffold287	504148	514250	3	2
C22orf30	scaffold143	1042028	1049303	1	1
C22orf32	scaffold1086	10374	11097	1	1
C22orf33	scaffold974	10283	12521	2	2
C2CD2	scaffold1018	544150	580706	1	1
C2orf13	scaffold178	98338	119219	1	1
C2orf18	scaffold661	92530	95805	8	6
C2orf24	scaffold32	1535324	1539381	6	5
C2orf29	scaffold160	1661762	1676457	1	1
C2orf34	scaffold264	465018	655874	4	3
C2orf39	scaffold466	668739	681767	3	2
C2orf40	scaffold214	877140	879712	1	1
C2orf42	scaffold740	1575188	1583173	1	1
C2orf43	scaffold413	2768646	2875250	1	1
C2orf47	scaffold128	3067488	3072526	2	1
C2orf54	scaffold80	1319495	1324353	1	1
C2orf62	scaffold32	1136648	1137088	2	2
C2orf7	scaffold341	51142	53886	3	3
C3	scaffold811	60370	61691	4	4
C3orf14	scaffold410	554065	562507	1	1
C3orf21	scaffold560	378687	405725	5	3
C3orf26	scaffold250	1220606	1235907	1	1
C3orf31	scaffold88	1348631	1361681	1	1
C3orf59	scaffold698	65948	121272	5	5
C3orf67	scaffold277	3047587	3088423	3	3
C3orf75	scaffold517	2060779	2071801	2	2
C3orf77	scaffold873	274315	294467	2	2
C4orf21	scaffold942	1652574	1666874	1	1
C4orf22	scaffold28	1511189	1732510	2	2
C4orf48-1	scaffold5	3872711	3884428	1	1
C4orf8	scaffold5	3146471	3185155	1	1
C5orf22	scaffold409	92440	108016	1	1
C5orf4	scaffold79	2881524	2886711	2	2
C6orf103	scaffold237	1865858	1892236	1	1
C6orf105	scaffold565	2727332	2753637	1	1
C6orf138	scaffold449	159887	247969	3	3
C6orf142	scaffold102	11013921	11055510	2	2
C6orf145	scaffold230	712460	723501	4	1
C6orf153	scaffold596	39696	41485	2	1
C6orf154	scaffold109	2950593	2956338	5	3
C6orf165	scaffold46	1219204	1235594	1	1
C6orf167	scaffold92	953848	1048164	1	1
C6orf168	scaffold456	3809	23894	1	1
C6orf174	scaffold235	1035394	1061148	1	1
C6orf174	scaffold312	629750	682596	1	1
C6orf186	scaffold429	262893	290053	2	2
C6orf190	scaffold235	906161	933742	3	3
C6orf204	scaffold235	5002982	5099108	1	1
C6orf206	scaffold109	3068093	3086643	1	1
C6orf49	scaffold454	116347	117674	2	2
C6orf52	scaffold391	3605623	3609672	1	1
C6orf62	scaffold173	347616	352090	1	1
C6orf85	scaffold230	810851	924336	2	1
C6orf89	scaffold454	1167791	1179251	2	2
C6orf97	scaffold237	3957961	3990729	1	1
C6orf98	scaffold237	4203259	4440486	3	2
C7ECT7_CHICK	scaffold492	231701	257345	3	2
C7G537_CHICK	scaffold123	8065071	8084531	1	1
C7orf10	scaffold110	1541441	1597723	1	1
C7orf16	scaffold2448	18664	22831	1	1
C7orf23	scaffold366	349984	352364	1	1
C7orf26	scaffold306	272785	280941	3	2
C7orf27	scaffold146	3167524	3176493	1	1
C7orf31	scaffold699	136689	158449	3	2
C7orf36	scaffold180	1199577	1202272	2	1
C7orf42	scaffold94	2267306	2271377	1	1
C7orf58	scaffold291	16812	162055	1	1
C9orf125	scaffold840	304239	305381	1	1
C9orf127	scaffold319	573933	578575	1	1
C9orf16	scaffold835	121167	121355	1	1
C9orf23	scaffold1439	114980	115393	2	2
C9orf24	scaffold282	1039658	1042517	1	1
C9orf25	scaffold282	993051	1028914	2	2
C9orf5	scaffold738	1134560	1161912	2	2
C9orf7	scaffold642	993800	1000282	1	1
C9orf86	scaffold735	82447	142714	7	6
C9orf89	scaffold335	2981622	2990640	1	1
C9orf93	scaffold120	963697	1052811	2	2
C9orf98	scaffold642	717594	752760	1	1
CA10	scaffold111	2239840	2365414	3	3
CA144_CHICK	scaffold307	1060489	1063066	1	1
CA4	scaffold130	304462	309967	1	1
CA8	scaffold195	2820637	2860609	1	1
CA9	scaffold319	843169	852979	2	2
CAB39	scaffold17	14886690	14910967	1	1
CAB39	scaffold181	802071	820169	3	3
CABC1	scaffold276	673158	707442	3	2
CABIN1	scaffold143	197145	295152	4	4
CABP1	scaffold143	1367883	1380938	4	3
CAC1B_CHICK	scaffold1281	81092	353057	10	5
CACHD1	scaffold7	15538461	15602592	1	1
CACNA1D	scaffold1153	32	21929	1	1
CACNA1D	scaffold1373	1084206	1253121	1	1
CACNA1D	scaffold176	1637952	1669834	7	6
CACNA1D	scaffold60	3134385	3334608	9	6
CACNA1E	scaffold87	6770135	6852339	9	8
CACNA1H	scaffold146	849988	957584	3	3
CACNA1I	scaffold444	440355	527223	4	3
CACNA2D1	scaffold366	3004444	3206515	3	3
CACNA2D3	scaffold1373	541868	798600	4	3
CACNA2D4	scaffold60	3675168	3796699	7	5
CAD13_CHICK	scaffold123	8578715	8754375	2	2
CADH1_CHICK	scaffold123	5669217	5672537	2	2
CADH2_CHICK	scaffold524	530446	636466	1	1
CADH4_CHICK	scaffold36	3669569	3837427	3	3
CADM1	scaffold77	376996	411385	1	1
CADM2	scaffold101	12603454	12739378	2	2
CADPS	scaffold291	637058	876640	1	1
CADPS	scaffold410	588262	720081	6	5
CALCOCO2	scaffold265	1454730	1459349	1	1
CALCRL	scaffold159	305782	330719	1	1
CALCRL	scaffold169	1819637	1878231	1	1
CALD1_CHICK	scaffold470	268797	300121	3	3
CALHM1	scaffold314	636505	638954	2	1
CALN1	scaffold198	21362	94080	2	2
CALN1	scaffold95	1171095	1174372	1	1
CAMK1	scaffold439	411121	540074	5	5
CAMK2D	scaffold64	1997503	2110016	8	5
CAMK2D	scaffold79	4197567	4222370	10	4
CAMK2D	scaffold942	1102641	1193072	2	2
CAMK4	scaffold172	2982433	2994285	1	1
CAMKV	scaffold625	1208240	1210671	1	1
CAMSAP1	scaffold642	2471443	2490911	1	1
CAMSAP1L1	scaffold7	6642765	6726411	1	1
CAMTA1	scaffold693	4322805	4414196	1	1
CANT1	scaffold331	566027	567589	1	1
CANX	scaffold79	4641862	4652184	1	1
CAP2	scaffold565	1740873	1796165	1	1
CAPN10	scaffold244	3547941	3559450	1	1
CAPN13	scaffold71	442821	466982	1	1
CAPN14	scaffold71	261835	284789	1	1
CAPN1	scaffold101	447000	465591	1	1
CAPN1	scaffold109	3638645	3647245	7	6
CAPN6	scaffold10	2951104	2994953	5	1
CAPN9	scaffold232	5129326	5155549	2	2
CAPRIN1	scaffold503	686704	690890	1	1
CAPRIN2	scaffold60	5283434	5318155	1	1
CARD10	scaffold974	304993	319191	7	6
CARD8	scaffold95	2628581	2635271	2	2
CARM1	scaffold249	1364449	1400282	1	1
CASC3	scaffold800	172265	178741	2	2
CASC5	scaffold426	520529	528926	1	1
CASKIN2	scaffold111	1101203	1128622	5	4
CASP10	scaffold514	259116	264017	1	1
CASP8AP2	scaffold99	736667	754402	1	1
CASP9	scaffold307	190570	195011	3	2
CASR	scaffold220	1158908	1202632	1	1
CAST	scaffold114	3713726	3756779	2	2
CBARA1	scaffold757	77611	165873	5	5
CBFA2T3	scaffold123	6110133	6117544	3	3
CBLB	scaffold471	985777	1120997	2	1
CBX7	scaffold444	99493	109284	3	2
CCAR1	scaffold645	183501	202820	1	1
CCBE1	scaffold319	933012	1034968	6	4
CCBL1	scaffold835	316344	323369	2	2
CCBL2	scaffold7	707449	724568	1	1
CCD93_CHICK	scaffold179	1940317	1977925	1	1
CCDC108	scaffold32	1412758	1441759	4	3
CCDC123	scaffold863	1671914	1697135	1	1
CCDC124	scaffold393	742395	749305	5	5
CCDC126	scaffold486	78046	80009	1	1
CCDC135	scaffold669	797116	811026	1	1
CCDC137	scaffold577	75911	77320	1	1
CCDC21	scaffold73	846126	855803	6	5
CCDC30	scaffold869	86240	107163	6	4
CCDC36	scaffold277	2611817	2621232	1	1
CCDC37	scaffold277	1644571	1655156	1	1
CCDC3	scaffold439	575901	615612	4	2
CCDC40	scaffold331	335721	344453	2	2
CCDC42	scaffold1309	390588	392975	4	2
CCDC46	scaffold577	1646832	1761435	3	2
CCDC49	scaffold265	2219382	2224415	3	2
CCDC64	scaffold737	161343	201876	2	2
CCDC71	scaffold277	2636716	2637888	2	2
CCDC78	scaffold209	788930	796192	1	1
CCDC85A	scaffold628	8233	65871	1	1
CCDC85C	scaffold161	4263635	4375658	6	6
CCDC88A	scaffold628	285942	342142	2	2
CCDC88C	scaffold161	8478138	8576459	1	1
CCDC90B	scaffold461	773381	783833	1	1
CCDC91	scaffold445	1361922	1441183	1	1
CCM2	scaffold517	1942435	1947969	3	2
CCND2	scaffold126	833362	866841	1	1
CCNF	scaffold209	1273983	1283195	1	1
CCNI	scaffold164	710965	723120	1	1
CCNL1	scaffold258	855816	867515	1	1
CCT7	scaffold341	37624	37842	1	1
CD151	scaffold346	1314159	1327093	1	1
CD166_CHICK	scaffold471	923448	955798	2	1
CD1B	scaffold335	3315607	3318715	1	1
CD1B	scaffold913	2849	3931	1	1
CD247	scaffold31	12691190	12697857	1	1
CD2AP	scaffold589	20896	83376	3	3
CD300LG	scaffold111	1612179	1612544	1	1
CD302	scaffold32	1985668	2028313	1	1
CD47	scaffold981	193350	209870	1	1
CD72	scaffold319	533922	537881	5	4
CD79B	scaffold265	506048	509998	1	1
CD7	scaffold111	3360840	3362636	1	1
CD81	scaffold16	1323574	1343935	3	3
CD82	scaffold56	4258056	4272841	1	1
CD99L2	scaffold620	800928	805418	1	1
CDC14A	scaffold226	735650	757786	1	1
CDC14A	scaffold7	4327656	4376972	2	1
CDC20	scaffold87	4392557	4397524	1	1
CDC27	scaffold1769	17125	40685	5	5
CDC2L2	scaffold693	2900284	2911445	1	1
CDC37	scaffold1286	18242	23869	1	1
CDC40	scaffold429	220688	249918	1	1
CDC42BPA	scaffold276	716020	800117	3	3
CDC42EP1	scaffold974	340475	341966	4	4
CDC5L	scaffold273	1097422	1140049	1	1
CDC73	scaffold7	8925838	9022037	1	1
CDCA8	scaffold391	1680516	1681932	1	1
CDH18	scaffold15	425766	591511	1	1
CDH20	scaffold36	217058	266973	3	3
CDH23	scaffold240	471850	630726	46	15
CDH6	scaffold409	1250246	1425516	1	1
CDH6	scaffold416	12205	61725	1	1
CDH8	scaffold256	129203	257044	1	1
CDHR2	scaffold79	1086724	1096046	8	7
CDHR3	scaffold21	1473918	1511606	1	1
CDK10	scaffold123	5781584	5784245	1	1
CDK12	scaffold265	2375974	2391597	1	1
CDK8	scaffold429	424084	500102	2	1
CDK9_CHICK	scaffold955	42133	47685	2	2
CDKAL1	scaffold196	953573	1340978	6	4
CDKL1	scaffold184	263575	276455	2	2
CDKL2	scaffold107	222540	233145	2	2
CDKN1A	scaffold454	1146692	1146853	1	1
CDKN2C	scaffold510	2503010	2506972	1	1
CDS2	scaffold187	83653	90839	1	1
CDX1	scaffold79	4249922	4262952	2	2
CELSR1	scaffold21	3245899	3412428	9	8
CELSR3	scaffold448	522115	565958	15	10
CEND1	scaffold426	23003	23392	3	3
CENPC1	scaffold504	837238	876166	2	1
CENPE	scaffold942	4932889	4965272	1	1
CENPJ	scaffold59	6062648	6074927	3	2
CENPJ	scaffold59	6077440	6078952	2	2
CENPQ	scaffold273	1021384	1024407	1	1
CENPV	scaffold94	3999720	4001667	1	1
CENTB5	scaffold693	2535397	2556702	3	3
CEP110-2	scaffold165	63173	69858	1	1
CEP290	scaffold297	113173	162662	1	1
CEP63_CHICK	scaffold80	3215121	3231172	2	1
CEPT1_CHICK	scaffold176	470854	501350	1	1
CERKL	scaffold726	526131	556712	1	1
CETN3	scaffold114	980910	989214	1	1
CF106_CHICK	scaffold799	320297	329063	1	1
CFDP1_CHICK	scaffold123	10812510	10874958	7	4
CGA	scaffold46	1096316	1099118	1	1
CHAF1B	scaffold101	3341680	3358816	5	3
CHAT	scaffold64	5015894	5044604	2	2
CHCHD3	scaffold384	764455	878553	5	5
CHCHD6	scaffold277	687840	763539	7	3
CHD1-1	scaffold162	509100	546877	1	1
CHD1L	scaffold101	19529565	19553531	2	2
CHD5	scaffold693	4157979	4177275	7	4
CHD6	scaffold595	705294	746330	2	2
CHD7	scaffold123	3070418	3105933	1	1
CHD7	scaffold195	2558967	2647156	1	1
CHERP	scaffold194	1004525	1013283	1	1
CHGA	scaffold161	7814861	7827199	1	1
CHID1	scaffold346	1822643	1936981	3	3
CHMP1A	scaffold123	5785505	5786781	1	1
CHMP1B	scaffold575	284294	288343	1	1
CHMP2A	scaffold2717	19	4184	1	1
CHN2	scaffold142	608802	711406	1	1
CHORDC1	scaffold599	941786	956176	1	1
CHPF	scaffold32	1778906	1781537	3	3
CHRD-1	scaffold244	3246744	3250402	1	1
CHRD-2	scaffold244	3250815	3251226	1	1
CHRDL1	scaffold575	1098501	1131248	1	1
CHRDL2	scaffold971	113581	133757	8	6
CHRNA7	scaffold506	1650024	1683058	1	1
CHRNB3	scaffold1439	670817	677532	2	1
CHRNB3	scaffold661	266469	269515	19	11
CHRNB3	scaffold941	139982	148696	1	1
CHST10	scaffold160	2048090	2060351	1	1
CHST11	scaffold277	1453986	1454828	1	1
CHST1	scaffold34	1966281	1967537	1	1
CHST9	scaffold863	2423228	2424049	1	1
CHSY3	scaffold767	271279	333308	1	1
CIAPIN1	scaffold669	718178	722691	3	3
CIDEA	scaffold123	6292859	6294113	1	1
CIZ1	scaffold835	112451	119681	2	2
CKAP2L	scaffold212	54875	57453	1	1
CKB	scaffold161	1733801	1740839	1	1
CKMT2	scaffold506	3181624	3185384	2	2
CLCC1	scaffold7	6599469	6607424	1	1
CLCF1	scaffold503	146683	149552	2	2
CLCN1	scaffold220	2096048	2130933	2	1
CLCN4	scaffold225	281845	312816	2	2
CLCN4	scaffold585	28977	43377	7	5
CLCN6	scaffold693	455841	469649	4	1
CLCNKB	scaffold307	1141232	1146056	1	1
CLDN11	scaffold597	1066625	1076202	4	4
CLDN16	scaffold698	826246	833384	2	2
CLDN19	scaffold869	29905	32279	1	1
CLDN2	scaffold1428	79568	80243	3	3
CLEC16A	scaffold306	3839421	3900665	9	3
CLEC2B	scaffold818	223035	223860	3	2
CLEC3A	scaffold256	1298326	1303998	1	1
CLIC6	scaffold101	4100029	4104568	1	1
CLIC6	scaffold585	386743	389445	6	5
CLIP2	scaffold115	1260201	1303098	1	1
CLIP4	scaffold730	18533	45944	1	1
CLK4	scaffold514	144860	149401	1	1
CLOCK_CHICK	scaffold38	2917202	2945852	1	1
CLP1L_CHICK	scaffold415	157050	182639	1	1
CLPX	scaffold89	717758	733852	2	2
CLRN1	scaffold1569	85365	90593	1	1
CLSTN3	scaffold220	1911644	1923405	5	3
CLTB	scaffold162	904240	909483	1	1
CLTB	scaffold79	1134959	1138144	2	2
CLTC	scaffold580	498689	520838	1	1
CLUAP1	scaffold209	275322	326385	3	3
CLUL1	scaffold692	504547	516226	1	1
CMBL-2	scaffold97	2406630	2413528	1	1
CMIP	scaffold123	9375433	9504473	1	1
CMKLR1	scaffold146	1117212	1118246	1	1
CMTM7	scaffold873	11931	16057	2	2
CNBP	scaffold88	821842	823783	1	1
CNGB1	scaffold669	861658	871213	1	1
CNIH4	scaffold101	300958	308262	1	1
CNKSR2	scaffold124	1608581	1790104	9	6
CNKSR3	scaffold237	5216478	5309231	1	1
CNNM1	scaffold262	2174496	2192465	1	1
CNNM2	scaffold314	348098	466970	7	5
CNNM2	scaffold584	23741	29530	1	1
CNOT1	scaffold123	11518793	11569091	1	1
CNOT2	scaffold132	303090	342641	1	1
CNOT4	scaffold43	374627	419935	1	1
CNR2	scaffold749	595185	596195	1	1
CNRIP1	scaffold178	52018	57585	1	1
CNTF-2	scaffold339	19093	19745	1	1
CNTN3	scaffold103	297338	343593	1	1
CNTN4	scaffold347	986011	1110505	4	2
CNTNAP2	scaffold403	326227	668119	4	3
CNTNAP4	scaffold773	188315	308330	1	1
CO9A1_CHICK	scaffold102	5601294	5669096	2	2
COBL	scaffold267	597569	604054	1	1
COBRA1	scaffold539	318937	330866	1	1
COG1	scaffold577	222510	229982	2	2
COG4	scaffold123	11147956	11162648	2	2
COG5	scaffold21	1935435	2122277	5	3
COG7	scaffold209	3312285	3329268	8	4
COHA1_CHICK	scaffold314	1206648	1243756	2	1
COL14A1	scaffold216	5125218	5240438	2	2
COL15A1	scaffold403	2682221	2771864	2	2
COL20A1	scaffold36	2302594	2344478	1	1
COL24A1	scaffold269	969998	1093526	1	1
COL27A1	scaffold955	174273	308160	11	9
COL4A3BP	scaffold215	143404	223116	2	1
COL4A5	scaffold964	5819	52906	2	2
COL5A1	scaffold642	1594914	1732484	10	8
COL5A1	scaffold7	4870936	4999379	1	1
COL6A3	scaffold68	5250166	5302155	4	3
COL7A1	scaffold448	590655	616848	5	3
COLQ	scaffold142	909117	947884	1	1
COL_CHICK	scaffold799	41652	42604	1	1
COMMD1	scaffold135	850556	930029	2	2
COPA	scaffold1246	76478	95713	7	5
COPG	scaffold448	629401	646352	2	1
COPS7B	scaffold698	2562900	2569601	1	1
COQ2	scaffold637	8492	15343	1	1
COQ4	scaffold2035	45065	48686	1	1
COQ6	scaffold34	18035687	18042785	2	2
COQ7	scaffold306	5384278	5385207	1	1
COQ9	scaffold669	725899	731718	1	1
CORIN	scaffold38	4696852	4815471	2	2
CORO1C	scaffold20	2327955	2349210	4	4
CORO1C	scaffold94	3443840	3447087	2	2
CORO2A	scaffold982	29560	49262	1	1
CORO7	scaffold209	219203	232351	2	2
COX4NB	scaffold123	7192654	7200594	1	1
COX6A1	scaffold143	1466066	1466779	1	1
CP080_CHICK	scaffold669	919290	922355	2	2
CP	scaffold155	2173740	2196509	1	1
CPA1	scaffold121	1104258	1108046	1	1
CPA1	scaffold121	1109277	1114378	2	1
CPAMD8	scaffold194	902701	935056	5	3
CPEB4	scaffold79	119335	156400	4	3
CPLX4	scaffold1439	153135	155179	2	2
CPN1	scaffold262	2033649	2046634	5	2
CPNE4	scaffold204	567702	772547	5	4
CPNE8	scaffold454	697035	702817	1	1
CPOX	scaffold101	23378653	23387730	1	1
CPPED1	scaffold251	333545	369709	2	1
CPSF3	scaffold102	19852284	19870886	1	1
CPSF6_CHICK	scaffold1222	16104	26854	2	2
CPSF7	scaffold1053	389270	392831	3	2
CPXM2	scaffold153	1323998	1375176	3	2
CR2	scaffold454	2139226	2146198	1	1
CRADD	scaffold297	2356659	2431589	6	3
CRAT	scaffold835	459652	469758	1	1
CREB1	scaffold128	369647	383841	2	2
CREB3L2	scaffold2338	15800	49803	3	2
CREB3L3	scaffold544	147799	150511	1	1
CREB5	scaffold142	177105	386090	3	3
CREBBP	scaffold306	18880	74758	1	1
CREM	scaffold122	1688235	1709401	1	1
CRHR1	scaffold265	640550	658059	3	1
CRHR2	scaffold530	151785	220907	1	1
CRIM1	scaffold109	1267828	1440908	2	2
CRIP2	scaffold7	9714430	9718380	1	1
CRISP2	scaffold273	911752	959421	1	1
CRISPLD1	scaffold320	1900760	1936436	1	1
CRK	scaffold143	344342	356829	1	1
CRLF3	scaffold111	152159	161569	1	1
CRLS1	scaffold135	931928	935891	1	1
CRMP1	scaffold38	18714588	18763010	1	1
CRNKL1	scaffold628	1621750	1631228	1	1
CROT	scaffold169	4523909	4538310	1	1
CRTAP	scaffold110	309522	315895	1	1
CRTC1	scaffold194	436392	455191	2	1
CRYAA	scaffold68	312396	314916	1	1
CRYAB	scaffold77	2152009	2155226	1	1
CRYBA2	scaffold32	1393841	1396180	2	2
CRYM	scaffold209	2534296	2542651	1	1
CSDE1	scaffold454	1416984	1425533	1	1
CSE1L	scaffold100	710211	729007	1	1
CSF2RB	scaffold528	593694	597634	1	1
CSMD1	scaffold102	13080312	13416038	2	2
CSMD1	scaffold216	1717389	2067604	1	1
CSMD1	scaffold391	442400	570302	16	6
CSNK1A1	scaffold395	939415	967408	1	1
CSNK1E	scaffold974	672235	682911	2	2
CSNK1G1	scaffold1563	258	17000	2	2
CSNK1G1	scaffold194	1181838	1193780	1	1
CSNK2A2	scaffold669	935067	957596	2	2
CSRP1	scaffold427	1859823	1864897	1	1
CSRP2BP	scaffold325	1260259	1277733	1	1
CSTF1	scaffold36	6070328	6075598	1	1
CTBP1	scaffold379	972783	1009302	1	1
CTDSPL	scaffold370	388099	472154	3	3
CTHL2_CHICK	scaffold517	1909088	1911026	2	2
CTNNA2	scaffold379	3731667	3831984	2	1
CTNNA3	scaffold645	596503	624321	2	2
CTNNAL1	scaffold45	807178	846198	1	1
CTNND1	scaffold20	357243	503864	5	4
CTNND2	scaffold97	1757078	2026909	4	4
CTPS	scaffold425	207895	273562	1	1
CTSB	scaffold786	134932	141131	2	2
CTSD	scaffold16	720531	733427	2	1
CTTN	scaffold503	1192733	1210266	1	1
CTTNBP2	scaffold81	1224519	1302708	2	2
CUEDC2	scaffold64	582205	588987	3	2
CUGBP1	scaffold34	616137	637831	1	1
CUGBP2-1	scaffold40	1879421	2008318	5	3
CUL5	scaffold59	7320880	7343860	2	1
CUL9	scaffold3022	4587	8077	1	1
CWC15	scaffold155	1899407	1914202	1	1
CWF19L1	scaffold171	2589335	2598528	2	2
CWH43	scaffold38	4194236	4221580	1	1
CX3CL1-1	scaffold669	458478	458741	2	2
CXorf26	scaffold497	307699	307974	2	2
CYBA	scaffold123	6236423	6237900	2	2
CYBB	scaffold68	4138803	4158672	1	1
CYCB3	scaffold585	364093	365886	2	2
CYFIP2	scaffold31	6109116	6167780	1	1
CYFIP2	scaffold79	2164836	2207285	1	1
CYLD	scaffold123	1905447	1924820	3	2
CYP20A1	scaffold128	1865278	1878105	1	1
CYP2C8-1	scaffold1705	21270	26358	2	2
CYP2C8-1	scaffold64	1048265	1054188	3	3
CYP2D6	scaffold1086	18264	24748	3	2
CYP2J2-1	scaffold7	13938763	13943697	1	1
CYP2W1	scaffold146	4418592	4425327	1	1
CYP4V2	scaffold58	1242964	1258470	1	1
CYP7B1	scaffold195	1089510	1107701	1	1
CYTH3	scaffold1084	165700	186050	2	2
CYTSA	scaffold143	638935	684586	1	1
CYTSB	scaffold94	3785367	3844257	3	2
D0VX31_CHICK	scaffold448	567426	576027	1	1
D2XSJ5_CHICK	scaffold391	1065359	1076804	1	1
D5GR58_CHICK	scaffold175	491869	493205	1	1
DAAM2	scaffold109	5360039	5454555	3	2
DAAM2	scaffold218	824262	866359	2	2
DAG1	scaffold335	1337758	1352630	3	3
DAGLA	scaffold1053	271124	298120	1	1
DAP3	scaffold1013	221649	228423	1	1
DAPK2	scaffold544	223277	226826	1	1
DAPP1	scaffold942	5832867	5844966	2	2
DAZAP1	scaffold393	555231	573525	1	1
DBC1	scaffold26	591509	646000	1	1
DBN1	scaffold79	849817	853344	2	2
DBX2	scaffold44	1725368	1732991	1	1
DCAKD	scaffold265	3709	8674	3	3
DCBLD1	scaffold235	5521311	5552657	1	1
DCHS2	scaffold86	1501740	1547619	4	2
DCI	scaffold306	292781	297715	1	1
DCLK2	scaffold351	669675	756362	9	8
DCLRE1A	scaffold299	2488892	2507310	1	1
DCN	scaffold297	1393387	1427325	1	1
DCP1A	scaffold1373	1295960	1325348	1	1
DCPS	scaffold338	779225	785287	1	1
DCST1	scaffold1013	42652	43405	1	1
DCT	scaffold183	1220783	1237214	1	1
DCT	scaffold6	205718	215000	3	2
DCTN4	scaffold79	4043637	4052231	1	1
DCUN1D3	scaffold209	2406939	2409667	1	1
DCUN1D4	scaffold38	4150272	4177404	2	2
DDB1	scaffold1053	408179	422267	22	13
DDB2	scaffold34	961079	974928	3	2
DDC	scaffold267	220968	268628	1	1
DDEF1	scaffold419	872802	994977	2	1
DDO	scaffold429	327000	331318	1	1
DDRGK1	scaffold203	1407975	1438663	3	1
DDX10_CHICK	scaffold59	6918559	7090560	3	3
DDX11	scaffold60	4929317	4947644	1	1
DDX19A	scaffold307	282606	290970	1	1
DDX24	scaffold161	7185026	7199396	1	1
DDX25	scaffold367	238940	246058	1	1
DDX27	scaffold36	133910	140143	1	1
DDX31	scaffold642	635677	677633	8	5
DDX58	scaffold476	327308	348764	1	1
DDX6_CHICK	scaffold77	50540	58135	3	3
DECR2	scaffold209	549170	554565	2	2
DEDD	scaffold914	40958	48800	3	3
DENND1A	scaffold686	1239327	1375385	4	4
DENND1B	scaffold7	7802714	7878751	1	1
DENND2A	scaffold60	165944	201294	5	4
DENND2D	scaffold176	509860	517404	1	1
DENND2D	scaffold454	1455447	1461651	1	1
DENND4C	scaffold301	654369	701572	2	2
DEPDC5	scaffold143	988626	1031578	3	2
DERL1	scaffold216	6315033	6329191	1	1
DET1	scaffold150	1018838	1028790	1	1
DFNB31	scaffold26	2296302	2326955	6	4
DGAT2	scaffold10	3984442	4000589	1	1
DGKB	scaffold604	6076	252385	2	2
DGKB	scaffold80	1658586	1680519	7	5
DGKH	scaffold17	11847976	11920143	1	1
DGKI	scaffold334	748	96627	3	2
DGKK-2	scaffold585	340749	361032	10	8
DGKZ	scaffold34	1511757	1533835	4	3
DHCR24	scaffold7	12317276	12323706	1	1
DHRS12	scaffold17	16032393	16060678	1	1
DHRS3	scaffold693	208621	227905	1	1
DHRS7B	scaffold146	1783011	1787487	3	3
DHRS7C	scaffold1268	3068	12924	1	1
DHRSX	scaffold31	4338248	4400575	2	2
DHSB_CHICK	scaffold307	984687	992927	1	1
DHX30_CHICK	scaffold517	2216558	2234298	3	2
DHX36	scaffold258	364678	382797	1	1
DHX38	scaffold123	4792396	4802446	1	1
DHX8	scaffold768	695593	709387	1	1
DIAPH2	scaffold69	782656	918773	2	1
DIDO1	scaffold36	2819908	2852593	1	1
DIP2A	scaffold128	53923	111283	4	4
DIP2B	scaffold310	387522	419379	3	3
DISC1	scaffold232	6126352	6306316	1	1
DISP2	scaffold426	378166	387119	1	1
DIXDC1	scaffold77	2182030	2199625	1	1
DJC27_CHICK	scaffold466	552273	560180	1	1
DKC1_CHICK	scaffold72	1193389	1202289	2	2
DKK1	scaffold942	3874456	3874698	1	1
DLC1-2	scaffold375	562575	573810	1	1
DLC1-2	scaffold59	503725	530876	6	4
DLG2	scaffold461	873226	1290654	8	3
DLG2	scaffold560	39497	135766	1	1
DLG5	scaffold64	4534744	4599184	1	1
DLGAP1	scaffold42	718739	864312	6	5
DLGAP2	scaffold102	14435506	14517000	2	2
DLGAP2	scaffold391	856392	862381	4	2
DLGAP4	scaffold595	362889	429696	4	4
DLGAP5	scaffold552	304674	320121	1	1
DLK2	scaffold109	2888139	2892298	4	3
DMAP1	scaffold87	3475267	3500421	1	1
DMBT1-1	scaffold1492	4896	11029	2	2
DMBT1-1	scaffold1749	15775	19368	3	3
DMBT1-1	scaffold612	829947	837289	2	2
DMBT1-1	scaffold94	1318739	1325164	2	2
DMC1	scaffold974	761206	772859	1	1
DMD	scaffold302	303742	308572	1	1
DMD_CHICK	scaffold302	333504	1259032	7	4
DMRT1_CHICK	scaffold249	612268	670309	2	1
DMRT2	scaffold249	711848	714815	1	1
DNAH1	scaffold335	835737	901743	7	5
DNAH3	scaffold209	2443295	2499130	1	1
DNAH5	scaffold97	388686	513582	1	1
DNAH9	scaffold166	502766	698419	14	7
DNAH9	scaffold331	604943	633946	2	1
DNAI1	scaffold282	812719	920239	1	1
DNAJB2	scaffold32	1615947	1618961	3	1
DNAJC11	scaffold693	4255387	4263634	2	2
DNAJC17	scaffold426	585278	599968	1	1
DNAJC5B	scaffold195	522636	546334	4	3
DNAS1_CHICK	scaffold306	284630	287060	1	1
DNJB6_CHICK	scaffold337	13115	58491	2	1
DNJC3_CHICK	scaffold183	653815	681212	1	1
DNM1	scaffold261	48471	77635	2	2
DNM1	scaffold7	10357973	10499827	1	1
DNM1	scaffold835	41198	72398	1	1
DNTT	scaffold262	1114014	1207749	1	1
DNTTIP2	scaffold7	2220707	2227659	1	1
DOC2BL	scaffold580	787160	861374	11	5
DOCK10	scaffold716	473294	562182	2	2
DOCK1	scaffold153	2866364	2884766	2	2
DOCK2	scaffold79	12785762	12944867	1	1
DOCK3	scaffold625	801462	934093	1	1
DOCK4	scaffold96	2527794	2680400	2	2
DOCK5	scaffold740	398878	448262	4	2
DOCK7	scaffold7	14838205	14928032	3	3
DOCK8	scaffold249	376550	448280	2	2
DOCK9	scaffold167	619702	726071	1	1
DOCK9	scaffold72	2661324	2720779	1	1
DOK3	scaffold79	878732	879622	2	2
DOK4	scaffold36	6498393	6500940	1	1
DOK7	scaffold5	2460767	2522985	2	2
DOPEY2	scaffold101	3400954	3445521	2	1
DOT1L	scaffold133	963756	1007990	2	1
DPAGT1	scaffold77	22379	26037	2	2
DPEP1	scaffold123	5790967	5791460	1	1
DPF3	scaffold34	4943458	5037755	2	2
DPH1	scaffold94	2748003	2764499	1	1
DPH2_CHICK	scaffold87	3578990	3580866	1	1
DPH5	scaffold7	4423434	4443546	1	1
DPOE2_CHICK	scaffold184	57772	79118	6	3
DPP10	scaffold179	2484555	2628323	2	2
DPP6	scaffold82	454852	621922	1	1
DPP7	scaffold145	86386	107176	1	1
DPP8	scaffold89	1082010	1102020	1	1
DPP9	scaffold133	384952	402855	4	3
DPY19L1	scaffold272	633851	673018	1	1
DPYD	scaffold7	3184418	3439572	8	7
DPYSL2	scaffold636	1465256	1480485	2	2
DPYSL2	scaffold740	756716	800934	4	2
DRD2	scaffold77	1055019	1060533	1	1
DRP2	scaffold72	1121066	1133336	3	3
DSCAML1	scaffold101	1527643	1697376	2	2
DSCAML1	scaffold77	805734	886292	5	4
DSE	scaffold235	5989984	6011103	1	1
DST	scaffold102	9946029	10156488	1	1
DTNA	scaffold205	457508	539645	1	1
DTNA	scaffold704	37002	199798	21	14
DTNBP1	scaffold565	969577	1038267	4	3
DTX2	scaffold94	1276683	1303382	6	4
DTX4	scaffold339	7206	10242	2	2
DTX4	scaffold95	988502	990591	1	1
DUOX2	scaffold381	279431	300574	1	1
DUOXA2-1	scaffold381	306578	311883	3	3
DUOXA2-1	scaffold381	315888	318433	2	2
DUPD1_CHICK	scaffold64	2749386	2764397	1	1
DUS4L	scaffold21	2124106	2137098	1	1
DUSP10	scaffold101	1195253	1219539	2	2
DUSP19	scaffold68	8387667	8394712	1	1
DUSP28	scaffold1001	180078	181418	1	1
DUSP4	scaffold504	202297	203643	1	1
DUSTY_CHICK	scaffold176	289232	306638	1	1
DVL3	scaffold693	2637257	2656450	1	1
DYM	scaffold376	175191	351905	4	4
DYNC1I2	scaffold169	710652	770969	1	1
DYNC1LI2	scaffold863	3149361	3169405	3	3
DYNLL2	scaffold130	967793	969712	1	1
DYSF	scaffold741	268737	351384	12	7
DZIP1	scaffold183	701929	737144	1	1
E2F4	scaffold1	7287780	7296485	1	1
E2F4	scaffold669	206379	216299	3	3
E2F6	scaffold73	138892	139911	1	1
EAF6_CHICK	scaffold391	1581107	1585736	2	2
EBF1	scaffold79	1618682	1716241	1	1
EBF2	scaffold740	543461	659575	1	1
EBF3	scaffold423	435649	552594	5	2
ECE2	scaffold244	3307618	3313207	3	2
ECE2	scaffold869	363428	368681	1	1
ECEL1	scaffold698	2800633	2808195	1	1
EDC3	scaffold1439	196991	216521	1	1
EDC4	scaffold669	271102	302053	3	3
EDIL3	scaffold8	205149	386756	1	1
EDN1	scaffold565	2492057	2495273	1	1
EDNRA	scaffold47	205922	234445	1	1
EDNRB2	scaffold14	280199	288142	5	2
EEA1	scaffold297	2029742	2091465	1	1
EEF1A2	scaffold36	2139053	2151108	4	3
EEFSEC	scaffold277	303889	376348	1	1
EF2_CHICK	scaffold544	214920	222020	1	1
EFCAB4A-2	scaffold346	1257485	1271429	1	1
EFCAB5	scaffold94	3545247	3571719	1	1
EFCAB7	scaffold7	15223139	15246255	2	2
EFCBP2	scaffold123	10108902	10191592	3	3
EFHB	scaffold142	2841301	2854526	1	1
EFHD1	scaffold307	183923	185009	1	1
EFNB2	scaffold375	1048739	1065160	3	3
EFR3A	scaffold466	582742	612728	7	5
EGFL6	scaffold651	6294	30094	1	1
EGFL7	scaffold642	1957312	1961119	1	1
EHBP1	scaffold135	471374	687940	8	4
EHD3	scaffold71	223817	252909	3	3
EHF	scaffold56	50365	62785	2	2
EIF2A	scaffold1569	138837	147532	1	1
EIF2AK2	scaffold109	1736981	1753181	1	1
EIF2C2	scaffold608	142267	173819	1	1
EIF2C4	scaffold391	1082827	1111844	1	1
EIF3L_CHICK	scaffold974	503305	513587	3	3
EIF4A2	scaffold325	740110	745783	1	1
EIF4E2-1	scaffold698	2859086	2866957	2	2
EIF4E	scaffold3	65314	74887	2	2
EIF4G1	scaffold244	3278858	3294067	13	9
EIF4G3	scaffold869	412425	504634	5	3
EIF5B	scaffold160	2614490	2636848	1	1
ELA2A	scaffold307	186655	188424	2	2
ELAC2	scaffold852	2790	18675	2	2
ELF3	scaffold176	1584663	1587890	1	1
ELFN2	scaffold974	213148	215550	1	1
ELK3	scaffold557	1491430	1513209	3	2
ELMO1	scaffold66	261487	529377	5	3
ELMO3	scaffold669	195738	203766	3	3
ELOVL1	scaffold87	4385318	4387606	4	4
ELOVL6	scaffold942	2583812	2607239	1	1
ELP3_CHICK	scaffold466	111731	212953	4	4
ELP4	scaffold16	10147781	10275792	2	2
ELTD1	scaffold309	1429372	1499794	3	1
EMID2	scaffold94	545508	701966	2	2
EML4	scaffold618	1346204	1424381	1	1
EML6	scaffold161	9834133	9923089	2	2
EML6	scaffold628	451110	533653	4	3
EMX2	scaffold299	487556	492784	1	1
ENASE_CHICK	scaffold331	554607	557797	1	1
ENDOD1	scaffold155	1874111	1875052	2	2
ENO1	scaffold220	1780129	1785658	6	5
ENOPH1	scaffold28	1234555	1240575	3	2
ENOX2	scaffold17	12343037	12448580	3	2
ENOX2	scaffold585	138352	171357	4	3
ENPEP	scaffold942	2424984	2458324	1	1
ENPP2	scaffold216	4835961	4890019	1	1
ENPP6	scaffold58	406601	436499	2	2
ENTPD5	scaffold34	18048208	18064935	1	1
EOMES	scaffold37	1859925	1863029	2	2
EP300	scaffold1086	510924	545711	1	1
EPAS1	scaffold498	486168	519985	1	1
EPB41	scaffold391	3499398	3537098	1	1
EPB41L2	scaffold363	492288	544913	3	1
EPB41L3	scaffold1187	145051	204464	5	5
EPB41L4A	scaffold172	3226982	3308870	1	1
EPB41L4B	scaffold738	942847	1069546	1	1
EPC1	scaffold122	2883487	2906510	1	1
EPC2	scaffold27	698534	742684	2	1
EPDR1	scaffold66	773205	803437	1	1
EPHA2	scaffold307	1135171	1137198	2	1
EPHA2	scaffold31	12097520	12199286	1	1
EPHA2	scaffold504	1382559	1395063	1	1
EPHA2	scaffold612	594580	604147	1	1
EPHA2	scaffold80	3103742	3108137	1	1
EPHA7	scaffold391	1689031	1711474	1	1
EPHA8	scaffold612	344296	383470	4	2
EPHB6	scaffold220	2426512	2481582	18	11
EPN2	scaffold146	990714	1010568	2	2
EPN3	scaffold111	1706814	1712445	1	1
EPS15	scaffold510	2629295	2669699	2	2
ERBB2	scaffold800	7227	14486	1	1
ERC1	scaffold60	4052785	4233553	4	2
ERC2	scaffold1373	1960	224343	1	1
ERCC6L	scaffold157	327734	329290	1	1
ERCC8	scaffold53	1176354	1203316	1	1
ERF	scaffold457	53512	59224	1	1
ERG	scaffold338	231620	260906	1	1
ERGIC1	scaffold395	209869	243759	1	1
ERI3	scaffold87	3345244	3468484	5	4
ERICH1	scaffold102	14909229	14961584	1	1
ERMN	scaffold27	2601871	2604753	1	1
ERN1	scaffold316	25786	43021	1	1
ERO1L	scaffold218	49576	62530	1	1
ESR1	scaffold237	4082631	4188499	1	1
ESRRG	scaffold440	652637	776394	2	2
ETF1	scaffold79	16229907	16240583	3	3
ETNK1	scaffold533	30428	58771	1	1
ETNK2	scaffold454	401619	404619	1	1
ETS1	scaffold338	337374	390850	1	1
ETV1	scaffold604	317342	381461	2	2
ETV6	scaffold383	2772	96546	6	4
ETV7	scaffold454	1082132	1084641	2	2
EURL_CHICK	scaffold101	18815956	18831707	1	1
EVI1	scaffold693	3751020	3776120	1	1
EVI5	scaffold7	1839681	1905982	2	1
EVI5L	scaffold811	86024	91224	1	1
EVPLL	scaffold182	163169	187290	5	5
EVPLL	scaffold583	2	5253	1	1
EWSR1	scaffold95	1022114	1037583	2	2
EXD3	scaffold1106	65945	132966	2	2
EXOC1	scaffold38	2743154	2770210	1	1
EXOC2	scaffold230	1192980	1309323	2	2
EXOC4	scaffold121	97217	402052	6	4
EXOC6	scaffold341	469878	599972	7	4
EXOC7	scaffold111	3264247	3284710	4	2
EXOSC10	scaffold693	743812	756098	3	2
EXOSC2	scaffold835	1007343	1011002	2	2
EXOSC9	scaffold478	1717492	1723196	1	1
EXT1	scaffold216	4146684	4170692	1	1
EXT2	scaffold56	3940755	4016859	1	1
EXTL3	scaffold76	796255	830081	1	1
EYA1	scaffold442	146752	229560	3	3
EYA2	scaffold100	206262	252510	3	3
EYA3	scaffold73	63439	83165	1	1
EYS	scaffold102	8397375	8479362	1	1
EZH2	scaffold403	788979	819516	2	2
EZH2	scaffold768	877187	888250	1	1
F13A1	scaffold565	5039928	5097861	1	1
F172A_CHICK	scaffold114	2399463	2636296	5	5
FA2H	scaffold123	10971295	10983613	1	1
FAAH2	scaffold157	713594	719857	1	1
FAAH	scaffold87	2007048	2018110	1	1
FABP4	scaffold1	8657912	8661225	1	1
FABP5	scaffold1	8741284	8742509	1	1
FADS1-1	scaffold503	407910	415210	4	4
FADS1-2	scaffold503	429647	437890	1	1
FADS3	scaffold503	378336	394548	1	1
FADS6	scaffold111	1483530	1488202	5	4
FAF1	scaffold510	2351550	2480150	3	3
FAF2	scaffold79	1117241	1125157	6	3
FAM100B	scaffold2367	683	885	1	1
FAM101A	scaffold20	4308131	4318791	3	3
FAM108B1	scaffold194	1267668	1270933	2	1
FAM116B	scaffold121	1966711	1982314	3	1
FAM120A	scaffold335	2708369	2761125	2	2
FAM120B	scaffold232	4780870	4814016	1	1
FAM125B	scaffold686	421686	443046	2	2
FAM126A	scaffold514	186396	203197	1	1
FAM129B	scaffold26	2388468	2402137	5	3
FAM131B	scaffold220	2074534	2080853	1	1
FAM132A	scaffold693	2476954	2484688	1	1
FAM134A	scaffold32	1542440	1553153	10	5
FAM135A	scaffold102	5449817	5498840	3	3
FAM135B	scaffold419	4707049	4848103	3	2
FAM13A1	scaffold504	547413	676411	2	2
FAM13C1	scaffold24	526406	573494	1	1
FAM152B	scaffold1086	244102	257030	2	2
FAM160B1	scaffold497	271912	276918	4	4
FAM168A	scaffold10	4758095	4783770	2	2
FAM173A	scaffold209	785246	787186	1	1
FAM176A	scaffold413	252430	298546	1	1
FAM185A	scaffold21	47556	78589	1	1
FAM193B	scaffold79	888143	894065	1	1
FAM195A	scaffold209	1222146	1223306	1	1
FAM19A1	scaffold213	285649	294166	1	1
FAM19A1	scaffold213	371667	410748	3	2
FAM19A2	scaffold19	900270	932943	1	1
FAM19A5	scaffold13	1548618	1656833	2	1
FAM20B	scaffold87	6092710	6108106	2	1
FAM38B	scaffold123	6207446	6220266	5	4
FAM3B	scaffold1018	306738	314292	1	1
FAM40B	scaffold121	1361007	1384346	1	1
FAM46B	scaffold575	318476	319561	1	1
FAM48A	scaffold574	105797	129135	1	1
FAM59A	scaffold158	528236	550097	1	1
FAM62C	scaffold179	1234096	1257606	2	2
FAM65B	scaffold173	286696	321965	3	3
FAM65C	scaffold36	7914669	7940224	1	1
FAM70A	scaffold142	5018864	5037189	1	1
FAM70B	scaffold197	312926	382507	2	2
FAM73A	scaffold309	1871395	1902983	1	1
FAM73B	scaffold835	421256	434324	3	3
FAM82A1	scaffold109	1875880	1912721	1	1
FAM82A2	scaffold426	556652	574215	4	3
FAM83B	scaffold102	10762499	10806642	1	1
FAM83C	scaffold1248	98879	125433	2	1
FAM83D-1	scaffold100	3212796	3215179	2	2
FAM83F	scaffold444	670875	683845	1	1
FAM84A	scaffold102	22512381	22513232	1	1
FANCC	scaffold226	169826	232328	1	1
FANCE	scaffold799	130922	134068	3	3
FANCI	scaffold150	778545	803544	2	1
FANCJ_CHICK	scaffold580	253221	297930	1	1
FANCM	scaffold180	944362	1006570	2	2
FAR2	scaffold445	1708148	1789646	2	2
FARP1	scaffold167	412680	485409	1	1
FARP1	scaffold80	1488133	1558311	4	4
FARS2	scaffold565	5236310	5436809	7	2
FASN	scaffold3570	533	32880	2	2
FASTKD5	scaffold203	1305344	1307332	2	2
FAT2	scaffold79	3896952	3941002	3	2
FAT3	scaffold58	1656374	1758566	1	1
FAT3	scaffold599	2026128	2110434	2	2
FAT4	scaffold229	303261	450086	4	4
FBLN5	scaffold161	8256261	8302436	3	3
FBLN7-2	scaffold628	969869	973792	1	1
FBXL11	scaffold20	3433640	3530310	6	5
FBXL11	scaffold503	184878	206979	3	3
FBXL13	scaffold21	81323	147908	3	3
FBXL15	scaffold64	590389	592381	1	1
FBXL17	scaffold172	1513460	1862627	4	4
FBXL2	scaffold265	2332230	2347816	1	1
FBXL4	scaffold92	160907	213545	2	1
FBXO11	scaffold323	185097	227487	1	1
FBXO16	scaffold466	75042	91328	2	2
FBXO21	scaffold95	763061	779738	2	2
FBXO25	scaffold216	6487912	6504944	1	1
FBXO31	scaffold123	6974442	6995250	3	2
FBXO3	scaffold503	753315	765235	2	2
FBXO40	scaffold220	1316297	1320488	1	1
FBXO41	scaffold341	16703	30578	2	2
FBXO47	scaffold265	2264857	2274077	8	3
FBXO48	scaffold178	92956	95250	2	1
FBXO8	scaffold495	8403	20045	1	1
FBXW4	scaffold262	2995173	3056362	8	6
FCF1	scaffold34	18455449	18459494	1	1
FCHO2	scaffold578	301542	384659	1	1
FCHSD1	scaffold79	15110135	15115451	1	1
FCHSD2	scaffold10	4449993	4537386	1	1
FCN2	scaffold145	159750	167314	2	2
FDFT1	scaffold786	144433	158052	1	1
FDXACB1	scaffold77	2145676	2149263	2	2
FDXR	scaffold111	1490886	1499253	8	5
FER1L4	scaffold958	68391	84808	2	2
FER1L5	scaffold584	8433	12793	4	3
FER1L6	scaffold1023	61546	105916	4	4
FER	scaffold172	1957307	2103044	5	3
FERMT2	scaffold451	18992	72151	4	3
FES	scaffold506	3238665	3244020	1	1
FETUB	scaffold244	2949847	2954604	1	1
FEV	scaffold32	1385540	1388659	10	9
FEZ1	scaffold511	7719	17449	1	1
[truncated: 3,642 more rows]
